# Supplementary material for: Poly[[tetra­aqua­bis­(μ3-imidazole-4,5-dicarboxyl­ato)tetra­kis­(μ2-imidazole-4,5-dicarboxyl­ato)tricobalt(II)dilutetium(III)] dihydrate]
Source: Acta Crystallogr Sect E Struct Rep Online. 2011 Nov 5;67(Pt 12):m1681–2. doi: 10.1107/S1600536811045764 (PMC3238609; doi:10.1107/S1600536811045764)
Supplement: Supplementary file 1 [file e-67-m1681-sup1.cif]

##############################################################################
#                                                                            #
# This CIF contains the data in a paper accepted for publication in          #
# Acta Crystallographica Section E. It conforms to the requirements of       #
# Notes for Authors for Acta Crystallographica Section E, and has been       #
# peer reviewed under the auspices of the IUCr Commission on Journals.       #
#                                                                            #
# Full details of the Crystallographic Information File format               #
# are given in the paper "The Crystallographic Information File (CIF):       #
# a New Standard Archive File for Crystallography" by S. R. Hall, F. H.      #
# Allen and I. D. Brown [Acta Cryst. (1991), A47, 655-685].                  #
#                                                                            #
# The current version of the core CIF dictionary is obtainable from          #
# ftp://ftp.iucr.org/pub/cif_core.dic.                                       #
#                                                                            #
# Software is freely available for graphical display of the structure(s)     #
# in this CIF. For information consult the CIF software page                 #
# http://www.iucr.org/resources/cif/software.                                #
#                                                                            #
# This file may be used for bona fide research purposes within the           #
# scientific community so long as proper attribution is given to the journal # 
# article from which it was obtained.                                        #
#                                                                            #
##############################################################################
data_I
_audit_creation_method     SHELXL-97
_chemical_name_systematic
;
Poly[[tetraaquabis(\m~3~-imidazole-4,5-dicarboxylato)tetrakis(\m~2~-
imidazole-4,5-dicarboxylato)tricobalt(II)dilutetium(III)] dihydrate]
;
_chemical_name_common     ?
_chemical_formula_moiety     'C30 H20 Co3 Lu2 N12 O28, 2(H2 O)'
_chemical_formula_sum     'C30 H24 Co3 Lu2 N12 O30'
_chemical_formula_iupac     '[Co3 Lu2 (C5 H2 N2 O4)6 (H2 O)4], 2H2 O'
_chemical_formula_weight     1559.34
_chemical_melting_point     ?
_symmetry_cell_setting     triclinic
_symmetry_space_group_name_H-M     'P -1'
_symmetry_space_group_name_Hall     '-P 1'
loop_
    _symmetry_equiv_pos_as_xyz
    'x, y, z'
    '-x, -y, -z'
_cell_length_a     7.0332(6)
_cell_length_b     8.3468(7)
_cell_length_c     17.8510(15)
_cell_angle_alpha     95.5150(10)
_cell_angle_beta     96.7860(10)
_cell_angle_gamma     97.1950(10)
_cell_volume     1025.84(15)
_cell_formula_units_Z     1
_cell_measurement_reflns_used     2416
_cell_measurement_theta_min     2.31
_cell_measurement_theta_max     27.08
_cell_measurement_temperature     296(2)
_exptl_crystal_description     block
_exptl_crystal_colour     red
_exptl_crystal_size_max     0.20
_exptl_crystal_size_mid     0.18
_exptl_crystal_size_min     0.15
_exptl_crystal_density_diffrn     2.524
_exptl_crystal_density_meas     ?
_exptl_crystal_density_method     'not measured'
_exptl_crystal_F_000     751
_exptl_absorpt_coefficient_mu     6.083
_exptl_absorpt_correction_type     multi-scan
_exptl_absorpt_process_details     '(<i>SADABS</i>; Sheldrick, 1996)'
_exptl_absorpt_correction_T_min     0.308
_exptl_absorpt_correction_T_max     0.402
_exptl_special_details     ?
_diffrn_ambient_temperature     296(2)
_diffrn_radiation_type     MoK\a
_diffrn_radiation_wavelength     0.71073
_diffrn_radiation_source     'fine-focus sealed tube'
_diffrn_radiation_monochromator     graphite
_diffrn_measurement_device_type     'Bruker APEXII area-detector'
_diffrn_measurement_method     '\f and \w scan'
_diffrn_detector_area_resol_mean     ?
_diffrn_reflns_number     5351
_diffrn_reflns_av_R_equivalents     0.0231
_diffrn_reflns_av_sigmaI/netI     0.0469
_diffrn_reflns_theta_min     2.31
_diffrn_reflns_theta_max     25.20
_diffrn_reflns_theta_full     25.20
_diffrn_measured_fraction_theta_max     0.985
_diffrn_measured_fraction_theta_full     0.985
_diffrn_reflns_limit_h_min     -5
_diffrn_reflns_limit_h_max     8
_diffrn_reflns_limit_k_min     -10
_diffrn_reflns_limit_k_max     8
_diffrn_reflns_limit_l_min     -19
_diffrn_reflns_limit_l_max     21
_diffrn_standards_number     0
_diffrn_standards_interval_count     ?
_diffrn_standards_interval_time     ?
_diffrn_standards_decay_%     ?
_refine_special_details
;
Refinement of <i>F</i>^2^ against ALL reflections. The weighted <i>R</i>-factor
<i>wR</i> and goodness of fit <i>S</i> are based on <i>F</i>^2^, conventional
<i>R</i>-factors <i>R</i> are based on <i>F</i>, with <i>F</i> set to zero for
negative <i>F</i>^2^. The threshold expression of <i>F</i>^2^ >
\s(<i>F</i>^2^) is used only for calculating <i>R</i>-factors(gt) <i>etc</i>.
and is not relevant to the choice of reflections for refinement.
<i>R</i>-factors based on <i>F</i>^2^ are statistically about twice as large
as those based on <i>F</i>, and <i>R</i>- factors based on ALL data will be
even larger.
;
_reflns_number_total     3642
_reflns_number_gt     3280
_reflns_threshold_expression     I>2\s(I)
_refine_ls_structure_factor_coef     Fsqd
_refine_ls_matrix_type     full
_refine_ls_R_factor_all     0.0355
_refine_ls_R_factor_gt     0.0307
_refine_ls_wR_factor_gt     0.0661
_refine_ls_wR_factor_ref     0.0690
_refine_ls_goodness_of_fit_ref     1.023
_refine_ls_restrained_S_all     1.022
_refine_ls_number_reflns     3642
_refine_ls_number_parameters     376
_refine_ls_number_restraints     12
_refine_ls_hydrogen_treatment     mixed
_refine_ls_weighting_scheme     calc
_refine_ls_weighting_details
         'calc w=1/[\s^2^(Fo^2^)+(0.0315P)^2^+1.6377P] where P=(Fo^2^+2Fc^2^)/3'
_atom_sites_solution_hydrogens     geom
_atom_sites_solution_primary     direct
_atom_sites_solution_secondary     difmap
_refine_ls_shift/su_max     0.001
_refine_ls_shift/su_mean     0.000
_refine_diff_density_max     1.384
_refine_diff_density_min     -1.344
_refine_ls_extinction_method     none
_refine_ls_extinction_coef     ?
loop_
    _atom_type_symbol
    _atom_type_description
    _atom_type_scat_dispersion_real
    _atom_type_scat_dispersion_imag
    _atom_type_scat_source
    'C' 'C' 0.0033 0.0016
                         'International Tables Vol C Tables 4.2.6.8 and 6.1.1.4'
    'H' 'H' 0.0000 0.0000
                         'International Tables Vol C Tables 4.2.6.8 and 6.1.1.4'
    'N' 'N' 0.0061 0.0033
                         'International Tables Vol C Tables 4.2.6.8 and 6.1.1.4'
    'O' 'O' 0.0106 0.0060
                         'International Tables Vol C Tables 4.2.6.8 and 6.1.1.4'
    'Co' 'Co' 0.3494 0.9721
                         'International Tables Vol C Tables 4.2.6.8 and 6.1.1.4'
    'Lu' 'Lu' -0.4720 5.8584
                         'International Tables Vol C Tables 4.2.6.8 and 6.1.1.4'
_computing_data_collection     'APEX2 (Bruker, 2004)'
_computing_cell_refinement     'SAINT (Bruker, 2004)'
_computing_data_reduction     'SAINT (Bruker, 2004)'
_computing_structure_solution     'SHELXS97 (Sheldrick, 2008)'
_computing_structure_refinement     'SHELXL97 (Sheldrick, 2008)'
_computing_molecular_graphics     'XP in SHELXTL (Sheldrick, 2008)'
_computing_publication_material     'SHELXL97 (Sheldrick, 2008)'
loop_
    _atom_site_type_symbol
    _atom_site_label
    _atom_site_fract_x
    _atom_site_fract_y
    _atom_site_fract_z
    _atom_site_U_iso_or_equiv
    _atom_site_adp_type
    _atom_site_calc_flag
    _atom_site_refinement_flags
    _atom_site_occupancy
    _atom_site_symmetry_multiplicity
    _atom_site_disorder_assembly
    _atom_site_disorder_group
    Lu Lu1 0.70112(4) 0.58976(3) 0.256536(13) 0.01212(9) Uani d . 1 1 . .
    Co Co1 0.38269(11) 0.06475(9) 0.42418(4) 0.01307(17) Uani d . 1 1 . .
    Co Co2 0.5000 1.0000 0.0000 0.0142(2) Uani d S 1 2 . .
    C C1 0.6258(8) 0.7760(7) 0.4223(3) 0.0133(12) Uani d . 1 1 . .
    C C2 0.7053(8) 0.6660(7) 0.4742(3) 0.0133(12) Uani d . 1 1 . .
    C C3 0.8108(9) 0.6042(7) 0.5848(4) 0.0220(14) Uani d . 1 1 . .
    H H3 0.8561 0.6115 0.6362 0.026 Uiso calc R 1 1 . .
    C C4 0.7216(8) 0.5032(6) 0.4657(3) 0.0103(11) Uani d . 1 1 . .
    C C5 0.6582(8) 0.3717(7) 0.4028(3) 0.0143(12) Uani d . 1 1 . .
    C C6 0.1022(8) -0.2023(7) 0.3429(3) 0.0132(12) Uani d . 1 1 . .
    C C7 0.1583(8) -0.1024(6) 0.2827(3) 0.0134(12) Uani d . 1 1 . .
    C C8 0.3107(9) 0.1157(7) 0.2497(3) 0.0195(13) Uani d . 1 1 . .
    H H8 0.3898 0.2141 0.2508 0.023 Uiso calc R 1 1 . .
    C C9 0.1057(8) -0.1066(7) 0.2054(3) 0.0138(12) Uani d . 1 1 . .
    C C10 -0.0137(8) -0.2248(7) 0.1460(3) 0.0149(12) Uani d . 1 1 . .
    C C11 0.2968(9) 0.4493(7) 0.1376(3) 0.0172(13) Uani d . 1 1 . .
    C C12 0.3326(8) 0.5562(7) 0.0773(3) 0.0138(12) Uani d . 1 1 . .
    C C13 0.2892(9) 0.6358(7) -0.0373(3) 0.0189(13) Uani d . 1 1 . .
    H H13 0.2474 0.6347 -0.0887 0.023 Uiso calc R 1 1 . .
    C C14 0.4316(8) 0.7088(7) 0.0769(3) 0.0135(12) Uani d . 1 1 . .
    C C15 0.5438(8) 0.8341(7) 0.1358(3) 0.0140(12) Uani d . 1 1 . .
    O O1 0.5982(6) 0.7412(5) 0.3519(2) 0.0215(10) Uani d . 1 1 . .
    O O2 0.5862(6) 0.9071(4) 0.4555(2) 0.0147(8) Uani d . 1 1 . .
    O O3 0.6263(6) 0.4072(5) 0.3362(2) 0.0195(9) Uani d . 1 1 . .
    O O4 0.6378(6) 0.2288(4) 0.4209(2) 0.0192(9) Uani d . 1 1 . .
    O O5 0.1840(6) -0.1529(5) 0.4094(2) 0.0200(9) Uani d . 1 1 . .
    O O6 -0.0193(6) -0.3287(5) 0.3281(2) 0.0221(10) Uani d . 1 1 . .
    O O7 -0.1116(6) -0.3469(5) 0.1661(2) 0.0194(9) Uani d . 1 1 . .
    O O8 -0.0117(6) -0.2004(5) 0.0777(2) 0.0191(9) Uani d . 1 1 . .
    O O9 0.4324(6) 0.4605(5) 0.1932(2) 0.0264(10) Uani d . 1 1 . .
    O O10 0.1470(6) 0.3533(5) 0.1285(2) 0.0256(10) Uani d . 1 1 . .
    O O11 0.5857(6) 0.8010(5) 0.2037(2) 0.0184(9) Uani d . 1 1 . .
    O O12 0.5894(6) 0.9710(5) 0.1153(2) 0.0178(9) Uani d . 1 1 . .
    N N1 0.7588(7) 0.7273(6) 0.5495(3) 0.0176(11) Uani d . 1 1 . .
    N N2 0.7899(7) 0.4672(6) 0.5366(3) 0.0164(11) Uani d D 1 1 . .
    N N3 0.2873(7) 0.0359(5) 0.3091(3) 0.0158(11) Uani d . 1 1 . .
    N N4 0.2033(8) 0.0336(6) 0.1876(3) 0.0204(11) Uani d D 1 1 . .
    N N5 0.2432(7) 0.5151(6) 0.0041(3) 0.0173(11) Uani d D 1 1 . .
    N N6 0.4021(7) 0.7565(5) 0.0052(3) 0.0139(10) Uani d . 1 1 . .
    H H1 0.801(9) 0.372(4) 0.550(3) 0.021 Uiso d D 1 1 . .
    H H2 0.209(9) 0.060(7) 0.1428(17) 0.021 Uiso d D 1 1 . .
    H H4 0.181(8) 0.420(4) -0.008(3) 0.021 Uiso d D 1 1 . .
    O O1W 0.2273(6) 1.0469(5) 0.0245(2) 0.0223(10) Uani d D 1 1 . .
    H H1W 0.160(8) 0.965(5) 0.030(4) 0.033 Uiso d D 1 1 . .
    H H2W 0.168(8) 1.090(7) -0.008(3) 0.033 Uiso d D 1 1 . .
    O O2W 0.8496(7) 0.3654(5) 0.2236(3) 0.0252(10) Uani d D 1 1 . .
    H H3W 0.826(10) 0.284(5) 0.244(4) 0.038 Uiso d D 1 1 . .
    H H4W 0.931(8) 0.351(7) 0.197(3) 0.038 Uiso d D 1 1 . .
    O O3W 0.8053(7) 0.0904(5) 0.2910(3) 0.0314(11) Uani d D 1 1 . .
    H H5W 0.734(8) 0.016(7) 0.260(3) 0.047 Uiso d D 1 1 . .
    H H6W 0.741(9) 0.111(8) 0.328(3) 0.047 Uiso d D 1 1 . .
loop_
    _atom_site_aniso_label
    _atom_site_aniso_U_11
    _atom_site_aniso_U_22
    _atom_site_aniso_U_33
    _atom_site_aniso_U_12
    _atom_site_aniso_U_13
    _atom_site_aniso_U_23
    Lu1 0.01755(14) 0.00981(13) 0.00769(13) -0.00126(9) -0.00124(9) 0.00199(9)
    Co1 0.0202(4) 0.0086(4) 0.0091(4) 0.0011(3) -0.0020(3) 0.0002(3)
    Co2 0.0174(6) 0.0130(5) 0.0121(6) 0.0005(4) 0.0001(5) 0.0060(4)
    C1 0.016(3) 0.014(3) 0.010(3) -0.001(2) 0.003(2) 0.006(2)
    C2 0.015(3) 0.015(3) 0.011(3) 0.005(2) 0.006(2) -0.001(2)
    C3 0.030(4) 0.018(3) 0.017(3) 0.007(3) -0.004(3) -0.001(3)
    C4 0.011(3) 0.010(3) 0.010(3) 0.003(2) -0.002(2) 0.004(2)
    C5 0.015(3) 0.013(3) 0.016(3) 0.002(2) 0.004(2) 0.003(2)
    C6 0.015(3) 0.014(3) 0.011(3) 0.003(2) 0.002(2) 0.003(2)
    C7 0.014(3) 0.010(3) 0.016(3) 0.000(2) 0.000(2) 0.003(2)
    C8 0.029(4) 0.013(3) 0.014(3) -0.003(3) -0.004(3) 0.004(2)
    C9 0.017(3) 0.015(3) 0.009(3) 0.002(2) 0.000(2) 0.004(2)
    C10 0.013(3) 0.018(3) 0.015(3) 0.006(2) 0.001(2) 0.003(2)
    C11 0.022(3) 0.010(3) 0.020(3) 0.003(2) 0.002(3) 0.005(2)
    C12 0.012(3) 0.015(3) 0.013(3) 0.001(2) -0.002(2) 0.001(2)
    C13 0.022(3) 0.021(3) 0.012(3) 0.003(3) -0.007(3) 0.002(2)
    C14 0.011(3) 0.015(3) 0.014(3) 0.003(2) -0.001(2) 0.001(2)
    C15 0.019(3) 0.013(3) 0.009(3) 0.000(2) 0.000(2) 0.002(2)
    O1 0.035(3) 0.021(2) 0.009(2) 0.011(2) -0.0023(18) 0.0024(17)
    O2 0.025(2) 0.0101(19) 0.0083(19) 0.0051(17) -0.0017(17) -0.0002(16)
    O3 0.031(2) 0.015(2) 0.011(2) -0.0016(18) -0.0005(18) 0.0032(17)
    O4 0.023(2) 0.011(2) 0.022(2) -0.0015(17) -0.0008(19) 0.0044(17)
    O5 0.028(2) 0.018(2) 0.011(2) -0.0003(18) -0.0064(18) 0.0051(17)
    O6 0.027(2) 0.018(2) 0.017(2) -0.0079(19) -0.0043(19) 0.0075(18)
    O7 0.025(2) 0.015(2) 0.015(2) -0.0040(18) 0.0003(18) -0.0023(17)
    O8 0.024(2) 0.022(2) 0.009(2) -0.0009(18) -0.0021(18) 0.0035(17)
    O9 0.031(3) 0.020(2) 0.023(2) -0.0083(19) -0.012(2) 0.0112(19)
    O10 0.021(2) 0.027(2) 0.026(2) -0.006(2) -0.003(2) 0.011(2)
    O11 0.033(2) 0.013(2) 0.009(2) 0.0025(18) -0.0006(18) 0.0029(16)
    O12 0.025(2) 0.013(2) 0.015(2) -0.0015(17) -0.0017(18) 0.0090(17)
    N1 0.025(3) 0.017(3) 0.011(2) 0.003(2) -0.001(2) 0.002(2)
    N2 0.024(3) 0.012(2) 0.014(3) 0.008(2) -0.002(2) 0.007(2)
    N3 0.021(3) 0.012(2) 0.012(2) -0.003(2) -0.001(2) 0.000(2)
    N4 0.026(3) 0.024(3) 0.013(3) 0.001(2) 0.005(2) 0.011(2)
    N5 0.022(3) 0.013(2) 0.012(3) -0.004(2) -0.005(2) -0.004(2)
    N6 0.017(3) 0.016(3) 0.008(2) 0.001(2) 0.002(2) 0.003(2)
    O1W 0.020(2) 0.027(3) 0.023(2) 0.0045(19) 0.0031(19) 0.014(2)
    O2W 0.035(3) 0.018(2) 0.026(3) 0.007(2) 0.013(2) 0.006(2)
    O3W 0.042(3) 0.020(2) 0.032(3) 0.001(2) 0.014(2) -0.001(2)
_geom_special_details
;
All e.s.d.'s (except the e.s.d. in the dihedral angle between two l.s. planes)
are estimated using the full covariance matrix. The cell e.s.d.'s are taken
into account individually in the estimation of e.s.d.'s in distances, angles
and torsion angles; correlations between e.s.d.'s in cell parameters are only
used when they are defined by crystal symmetry. An approximate (isotropic)
treatment of cell e.s.d.'s is used for estimating e.s.d.'s involving l.s.
planes.
;
loop_
    _geom_bond_atom_site_label_1
    _geom_bond_atom_site_label_2
    _geom_bond_site_symmetry_2
    _geom_bond_distance
    _geom_bond_publ_flag
    Lu1 O9 . 2.183(4) ?
    Lu1 O6 1_665 2.206(4) ?
    Lu1 O3 . 2.238(4) ?
    Lu1 O7 1_665 2.261(4) ?
    Lu1 O1 . 2.264(4) ?
    Lu1 O11 . 2.270(4) ?
    Lu1 O2W . 2.317(4) ?
    Co1 N3 . 2.066(5) ?
    Co1 O2 2_666 2.121(4) ?
    Co1 O5 . 2.123(4) ?
    Co1 O2 1_545 2.125(4) ?
    Co1 O4 . 2.126(4) ?
    Co1 N1 2_666 2.147(5) ?
    Co2 N6 . 2.077(4) ?
    Co2 N6 2_675 2.077(4) ?
    Co2 O1W 2_675 2.092(4) ?
    Co2 O1W . 2.092(4) ?
    Co2 O12 2_675 2.126(4) ?
    Co2 O12 . 2.126(4) ?
    C1 O1 . 1.249(6) ?
    C1 O2 . 1.272(6) ?
    C1 C2 . 1.478(8) ?
    C2 C4 . 1.374(7) ?
    C2 N1 . 1.383(7) ?
    C3 N1 . 1.323(8) ?
    C3 N2 . 1.344(7) ?
    C3 H3 . 0.9300 ?
    C4 N2 . 1.374(7) ?
    C4 C5 . 1.479(7) ?
    C5 O3 . 1.256(7) ?
    C5 O4 . 1.260(7) ?
    C6 O6 . 1.258(7) ?
    C6 O5 . 1.262(6) ?
    C6 C7 . 1.481(7) ?
    C7 C9 . 1.382(8) ?
    C7 N3 . 1.382(7) ?
    C8 N3 . 1.320(7) ?
    C8 N4 . 1.340(8) ?
    C8 H8 . 0.9300 ?
    C9 N4 . 1.366(7) ?
    C9 C10 . 1.477(8) ?
    C10 O8 . 1.257(7) ?
    C10 O7 . 1.263(7) ?
    C11 O10 . 1.226(7) ?
    C11 O9 . 1.281(7) ?
    C11 C12 . 1.486(8) ?
    C12 C14 . 1.374(8) ?
    C12 N5 . 1.374(7) ?
    C13 N6 . 1.316(7) ?
    C13 N5 . 1.335(8) ?
    C13 H13 . 0.9300 ?
    C14 N6 . 1.377(7) ?
    C14 C15 . 1.486(7) ?
    C15 O12 . 1.249(6) ?
    C15 O11 . 1.278(6) ?
    O2 Co1 2_666 2.121(4) ?
    O2 Co1 1_565 2.125(4) ?
    O6 Lu1 1_445 2.206(4) ?
    O7 Lu1 1_445 2.261(4) ?
    N1 Co1 2_666 2.147(5) ?
    N2 H1 . 0.87(2) ?
    N4 H2 . 0.85(2) ?
    N5 H4 . 0.85(2) ?
    O1W H1W . 0.80(5) ?
    O1W H2W . 0.81(5) ?
    O2W H3W . 0.81(5) ?
    O2W H4W . 0.80(6) ?
    O3W H5W . 0.86(5) ?
    O3W H6W . 0.86(6) ?
loop_
    _geom_angle_atom_site_label_1
    _geom_angle_atom_site_label_2
    _geom_angle_atom_site_label_3
    _geom_angle_site_symmetry_1
    _geom_angle_site_symmetry_3
    _geom_angle
    _geom_angle_publ_flag
    O9 Lu1 O6 . 1_665 168.24(15) ?
    O9 Lu1 O3 . . 80.23(15) ?
    O6 Lu1 O3 1_665 . 89.91(15) ?
    O9 Lu1 O7 . 1_665 104.39(15) ?
    O6 Lu1 O7 1_665 1_665 80.05(14) ?
    O3 Lu1 O7 . 1_665 144.82(15) ?
    O9 Lu1 O1 . . 103.10(16) ?
    O6 Lu1 O1 1_665 . 80.68(15) ?
    O3 Lu1 O1 . . 77.20(14) ?
    O7 Lu1 O1 1_665 . 132.94(14) ?
    O9 Lu1 O11 . . 80.95(15) ?
    O6 Lu1 O11 1_665 . 110.81(14) ?
    O3 Lu1 O11 . . 140.82(15) ?
    O7 Lu1 O11 1_665 . 73.48(15) ?
    O1 Lu1 O11 . . 74.08(14) ?
    O9 Lu1 O2W . . 88.27(17) ?
    O6 Lu1 O2W 1_665 . 82.72(17) ?
    O3 Lu1 O2W . . 73.16(15) ?
    O7 Lu1 O2W 1_665 . 72.16(15) ?
    O1 Lu1 O2W . . 145.87(15) ?
    O11 Lu1 O2W . . 139.98(15) ?
    N3 Co1 O2 . 2_666 167.15(17) ?
    N3 Co1 O5 . . 76.85(16) ?
    O2 Co1 O5 2_666 . 95.95(15) ?
    N3 Co1 O2 . 1_545 112.98(17) ?
    O2 Co1 O2 2_666 1_545 76.14(16) ?
    O5 Co1 O2 . 1_545 83.14(15) ?
    N3 Co1 O4 . . 97.10(17) ?
    O2 Co1 O4 2_666 . 93.03(15) ?
    O5 Co1 O4 . . 160.66(16) ?
    O2 Co1 O4 1_545 . 82.44(15) ?
    N3 Co1 N1 . 2_666 95.80(18) ?
    O2 Co1 N1 2_666 2_666 76.66(16) ?
    O5 Co1 N1 . 2_666 111.04(17) ?
    O2 Co1 N1 1_545 2_666 150.45(16) ?
    O4 Co1 N1 . 2_666 87.67(17) ?
    N6 Co2 N6 . 2_675 180.0(2) ?
    N6 Co2 O1W . 2_675 93.28(18) ?
    N6 Co2 O1W 2_675 2_675 86.72(18) ?
    N6 Co2 O1W . . 86.72(18) ?
    N6 Co2 O1W 2_675 . 93.28(18) ?
    O1W Co2 O1W 2_675 . 180.0 ?
    N6 Co2 O12 . 2_675 102.48(16) ?
    N6 Co2 O12 2_675 2_675 77.52(16) ?
    O1W Co2 O12 2_675 2_675 91.60(16) ?
    O1W Co2 O12 . 2_675 88.40(16) ?
    N6 Co2 O12 . . 77.52(16) ?
    N6 Co2 O12 2_675 . 102.48(16) ?
    O1W Co2 O12 2_675 . 88.40(16) ?
    O1W Co2 O12 . . 91.60(16) ?
    O12 Co2 O12 2_675 . 180.0(2) ?
    O1 C1 O2 . . 123.3(5) ?
    O1 C1 C2 . . 122.4(5) ?
    O2 C1 C2 . . 114.3(5) ?
    C4 C2 N1 . . 109.3(5) ?
    C4 C2 C1 . . 133.0(5) ?
    N1 C2 C1 . . 117.3(5) ?
    N1 C3 N2 . . 111.4(5) ?
    N1 C3 H3 . . 124.3 ?
    N2 C3 H3 . . 124.3 ?
    C2 C4 N2 . . 105.7(5) ?
    C2 C4 C5 . . 133.4(5) ?
    N2 C4 C5 . . 120.3(5) ?
    O3 C5 O4 . . 124.3(5) ?
    O3 C5 C4 . . 119.3(5) ?
    O4 C5 C4 . . 116.4(5) ?
    O6 C6 O5 . . 122.4(5) ?
    O6 C6 C7 . . 121.6(5) ?
    O5 C6 C7 . . 116.0(5) ?
    C9 C7 N3 . . 109.7(5) ?
    C9 C7 C6 . . 136.0(5) ?
    N3 C7 C6 . . 114.2(5) ?
    N3 C8 N4 . . 109.9(5) ?
    N3 C8 H8 . . 125.1 ?
    N4 C8 H8 . . 125.1 ?
    N4 C9 C7 . . 103.9(5) ?
    N4 C9 C10 . . 121.1(5) ?
    C7 C9 C10 . . 134.9(5) ?
    O8 C10 O7 . . 122.9(5) ?
    O8 C10 C9 . . 118.6(5) ?
    O7 C10 C9 . . 118.5(5) ?
    O10 C11 O9 . . 125.5(5) ?
    O10 C11 C12 . . 118.2(5) ?
    O9 C11 C12 . . 116.1(5) ?
    C14 C12 N5 . . 104.4(5) ?
    C14 C12 C11 . . 134.2(5) ?
    N5 C12 C11 . . 121.2(5) ?
    N6 C13 N5 . . 110.3(5) ?
    N6 C13 H13 . . 124.8 ?
    N5 C13 H13 . . 124.8 ?
    C12 C14 N6 . . 109.5(5) ?
    C12 C14 C15 . . 135.0(5) ?
    N6 C14 C15 . . 115.2(5) ?
    O12 C15 O11 . . 123.1(5) ?
    O12 C15 C14 . . 116.4(5) ?
    O11 C15 C14 . . 120.5(5) ?
    C1 O1 Lu1 . . 142.1(4) ?
    C1 O2 Co1 . 2_666 117.9(3) ?
    C1 O2 Co1 . 1_565 132.2(4) ?
    Co1 O2 Co1 2_666 1_565 103.86(16) ?
    C5 O3 Lu1 . . 144.9(4) ?
    C5 O4 Co1 . . 130.4(4) ?
    C6 O5 Co1 . . 117.4(4) ?
    C6 O6 Lu1 . 1_445 138.2(4) ?
    C10 O7 Lu1 . 1_445 139.6(4) ?
    C11 O9 Lu1 . . 149.6(4) ?
    C15 O11 Lu1 . . 134.8(4) ?
    C15 O12 Co2 . . 116.7(4) ?
    C3 N1 C2 . . 105.8(5) ?
    C3 N1 Co1 . 2_666 136.7(4) ?
    C2 N1 Co1 . 2_666 110.0(4) ?
    C3 N2 C4 . . 107.8(5) ?
    C3 N2 H1 . . 124(4) ?
    C4 N2 H1 . . 127(4) ?
    C8 N3 C7 . . 106.3(5) ?
    C8 N3 Co1 . . 138.1(4) ?
    C7 N3 Co1 . . 115.6(4) ?
    C8 N4 C9 . . 110.2(5) ?
    C8 N4 H2 . . 124(4) ?
    C9 N4 H2 . . 126(4) ?
    C13 N5 C12 . . 109.3(5) ?
    C13 N5 H4 . . 133(4) ?
    C12 N5 H4 . . 118(4) ?
    C13 N6 C14 . . 106.5(5) ?
    C13 N6 Co2 . . 138.4(4) ?
    C14 N6 Co2 . . 113.9(3) ?
    Co2 O1W H1W . . 111(5) ?
    Co2 O1W H2W . . 114(5) ?
    H1W O1W H2W . . 107(3) ?
    Lu1 O2W H3W . . 119(4) ?
    Lu1 O2W H4W . . 133(4) ?
    H3W O2W H4W . . 108(3) ?
    H5W O3W H6W . . 107(3) ?
loop_
    _geom_hbond_atom_site_label_D
    _geom_hbond_atom_site_label_H
    _geom_hbond_atom_site_label_A
    _geom_hbond_site_symmetry_A
    _geom_hbond_distance_DH
    _geom_hbond_distance_HA
    _geom_hbond_distance_DA
    _geom_hbond_angle_DHA
    N2 H1 O5 2_656 0.86(4) 2.04(4) 2.900(6) 175(5)
    N2 H1 O6 2_656 0.86(4) 2.59(5) 3.139(6) 122(4)
    O1W H1W O8 1_565 0.80(5) 2.04(5) 2.806(6) 161(6)
    N4 H2 O1W 1_545 0.85(4) 2.12(3) 2.948(6) 162(5)
    N4 H2 O10 . 0.85(4) 2.57(6) 3.016(7) 114(4)
    O1W H2W O8 2_565 0.81(5) 1.94(6) 2.748(6) 174(6)
    O2W H3W O3W . 0.81(5) 1.89(5) 2.693(6) 172(7)
    N5 H4 O8 2_555 0.85(4) 2.23(4) 3.052(6) 161(5)
    O2W H4W O10 1_655 0.80(6) 2.06(6) 2.851(7) 171(6)
    O3W H5W O11 1_545 0.86(5) 2.06(6) 2.902(6) 166(5)
    O3W H6W O4 . 0.86(6) 2.10(6) 2.928(6) 163(6)
    C8 H8 O3 . 0.9300 2.4400 3.217(7) 141.00
    C8 H8 O9 . 0.9300 2.3900 3.190(7) 144.00
    C13 H13 O2W 2_665 0.9300 2.4200 3.352(7) 178.00
data_global
_journal_date_recd_electronic     2011-10-02
_journal_date_accepted     2011-10-31
_journal_name_full     'Acta Crystallographica, Section E'
_journal_year     2011
_journal_volume     67
_journal_issue     12
_journal_page_first     m1681
_journal_page_last     m1682
_journal_paper_category     QM
_journal_coeditor_code     PV2457
_publ_contact_author_name     'Li-Cai, Zhu'
_publ_contact_author_address
;
School of Chemistry and Environment
South China Normal University
Guangzhou 510631
People's Republic of China
;
_publ_contact_author_email     licaizhu1977@yahoo.com.cn
_publ_contact_author_fax     '86 020 39310187'
_publ_contact_author_phone     '86 020 39310187'
_publ_section_title
;\
Poly[[tetraaquabis(\m~3~-imidazole-4,5-dicarboxylato)tetrakis(\m~2~-imidazole-\
4,5-dicarboxylato)tricobalt(II)dilutetium(III)] dihydrate]
;
loop_
    _publ_author_name
    _publ_author_footnote
    _publ_author_address
    'Li-Cai Zhu' .
;
School of Chemistry and Environment
South China Normal University
Guangzhou 510631
People's Republic of China
;
