# Supplementary material for: Poly[[tetra­aqua­bis­(μ3-imidazole-4,5-dicarboxyl­ato)tetra­kis­(μ2-imidazole-4,5-dicarboxyl­ato)tricobalt(II)dilutetium(III)] dihydrate]
Source: Acta Crystallogr Sect E Struct Rep Online. 2011 Nov 5;67(Pt 12):m1681–2. doi: 10.1107/S1600536811045764 (PMC3238609; doi:10.1107/S1600536811045764)
Supplement: Supplementary file 2 [file e-67-m1681-Isup2.hkl]

# 
# h,k,l, Fc-squared, Fo-squared, sigma(Fo-squared) and status flag 
# 
data_I
_shelx_title ' s in P-1' 
_shelx_refln_list_code          4 
_shelx_F_calc_maximum      223.65 
_exptl_crystal_F_000       751.00 
_reflns_d_resolution_high  0.8347 
 
loop_ 
 _symmetry_equiv_pos_as_xyz 
 'x, y, z' 
 '-x, -y, -z' 
 
_cell_length_a     7.0332 
_cell_length_b     8.3468 
_cell_length_c    17.8510 
_cell_angle_alpha  95.515 
_cell_angle_beta   96.786 
_cell_angle_gamma  97.195 
 
_shelx_F_squared_multiplier     1.000 
 
loop_ 
 _refln_index_h 
 _refln_index_k 
 _refln_index_l 
 _refln_F_squared_calc 
 _refln_F_squared_meas 
 _refln_F_squared_sigma 
 _refln_observed_status 
   1   0   0    17721.96    17554.75    301.62 o 
   2   0   0    19038.53    17461.29    331.58 o 
   3   0   0     8940.92     8972.89    225.70 o 
   4   0   0       22.17       17.08     23.22 o 
   5   0   0     1144.97     1227.12    102.79 o 
   6   0   0      341.58      377.04     75.05 o 
   7   0   0     2565.41     2722.77    175.62 o 
   8   0   0      302.57      221.73     76.99 o 
  -8   1   0     5461.61     5570.83    208.14 o 
  -7   1   0     2278.55     2452.95    162.33 o 
  -6   1   0     2128.18     1998.23    131.26 o 
  -5   1   0    12976.70    12930.72    340.81 o 
  -4   1   0       36.27       45.69     25.62 o 
  -3   1   0    11330.61    10725.48    250.07 o 
  -2   1   0     2906.07     2781.16     91.43 o 
  -1   1   0     3901.42     3989.71     74.32 o 
   0   1   0     3131.01     3275.48     63.49 o 
   1   1   0    12057.26    12438.67    176.09 o 
   2   1   0    37096.08    36456.16    638.51 o 
   3   1   0     5563.89     5455.97    172.76 o 
   4   1   0     6815.55     6731.19    221.41 o 
   5   1   0     5299.46     5331.13    214.57 o 
   6   1   0      176.86      169.99     57.37 o 
   7   1   0     4767.60     4964.15    250.07 o 
   8   1   0      398.06      485.64    103.85 o 
  -8   2   0     1240.60     1220.80    172.71 o 
  -7   2   0     1428.27     1284.92    228.86 o 
  -6   2   0     8154.26     7744.08    207.00 o 
  -5   2   0     2049.06     2029.08     91.21 o 
  -4   2   0     2541.00     2442.07     90.67 o 
  -3   2   0     8172.02     7934.11    159.35 o 
  -2   2   0    22220.26    22663.55    317.74 o 
  -1   2   0    23423.72    23141.28    313.29 o 
   0   2   0    10915.35    10539.59    172.62 o 
   1   2   0      109.51      169.65     53.52 o 
   2   2   0     1351.65     1236.28    108.53 o 
   4   2   0    11442.61    11845.75    330.61 o 
   5   2   0     1563.02     1642.28    124.76 o 
   6   2   0     4613.42     4391.55    223.11 o 
   7   2   0     1622.55     1711.33    166.53 o 
  -8   3   0     1724.55     1692.50    191.59 o 
  -7   3   0      153.66       58.49     35.95 o 
  -6   3   0     1774.30     1669.15    179.29 o 
  -5   3   0      402.08      395.70     58.41 o 
  -4   3   0     5308.17     5000.59    140.43 o 
  -3   3   0     1238.31     1331.28    108.76 o 
  -2   3   0    14701.56    14793.76    248.79 o 
  -1   3   0    13448.51    13695.21    226.07 o 
   0   3   0     3017.70     2940.99     85.83 o 
   1   3   0    20168.12    18652.54    286.19 o 
   2   3   0    11690.38    11839.39    313.39 o 
   3   3   0      515.38      609.52     75.00 o 
   4   3   0     4741.15     4718.23    203.45 o 
   5   3   0      458.81      490.58     85.16 o 
   6   3   0     4408.31     4938.99    251.27 o 
   7   3   0      212.64      202.02     74.17 o 
  -8   4   0      138.60      145.02     77.86 o 
  -7   4   0     6961.74     7014.12    333.88 o 
  -6   4   0     2486.38     2448.72    116.86 o 
  -5   4   0     1210.44     1125.70     82.24 o 
  -4   4   0     1625.33     1548.34     84.98 o 
  -3   4   0      419.60      434.01     79.13 o 
  -2   4   0     8345.63     8422.27    280.00 o 
  -1   4   0     2890.98     2731.45     94.45 o 
   0   4   0     2500.82     2552.09    160.41 o 
   1   4   0      271.02      488.21     75.35 o 
   2   4   0     3410.46     3354.79    144.05 o 
   3   4   0     8377.64     7994.22    270.61 o 
   4   4   0     4677.64     4672.93    236.75 o 
   5   4   0     4615.69     4796.33    240.14 o 
   6   4   0     8221.48     7521.36    326.64 o 
   7   4   0       19.10       33.60     47.77 o 
  -7   5   0      489.01      253.16     87.65 o 
  -6   5   0     1441.52     1374.87    102.08 o 
  -5   5   0     5890.12     6151.42    189.11 o 
  -4   5   0     1767.09     1854.90     97.58 o 
  -3   5   0     2811.49     3140.02    123.81 o 
  -2   5   0     8986.25     8943.25    205.80 o 
  -1   5   0      875.71      955.92     68.13 o 
   0   5   0    10362.89     9700.02    366.98 o 
   1   5   0    10502.77     9846.14    216.17 o 
   2   5   0       97.39      109.95     34.90 o 
   3   5   0     4151.41     4227.13    150.06 o 
   4   5   0      485.06      489.75     90.69 o 
   5   5   0     5051.69     5316.68    265.90 o 
   6   5   0     1128.05     1266.08    157.43 o 
  -7   6   0      983.85      795.94    144.65 o 
  -6   6   0       72.24       38.72     50.26 o 
  -5   6   0      463.04      563.30     74.25 o 
  -4   6   0      307.22      417.40     63.71 o 
  -3   6   0     8695.20     8802.46    227.12 o 
  -2   6   0     4057.47     4417.73    150.35 o 
  -1   6   0     9194.12     9063.94    217.27 o 
   0   6   0     9198.18     8977.49    215.79 o 
   1   6   0        3.85      -26.76     29.31 o 
   2   6   0     7812.40     7650.68    321.28 o 
   3   6   0     7399.15     7134.85    212.05 o 
   4   6   0      501.68      474.84     97.25 o 
   5   6   0      851.29      723.25    122.54 o 
  -6   7   0     2519.49     2901.58    229.07 o 
  -5   7   0     4475.54     4344.93    263.41 o 
  -4   7   0       35.38       51.46     35.95 o 
  -3   7   0     3124.81     3360.57    143.57 o 
  -2   7   0      193.19      180.78     45.38 o 
  -1   7   0     3019.47     2939.26    126.76 o 
   0   7   0      141.82      129.33     38.19 o 
   1   7   0       52.42        3.01     27.89 o 
   2   7   0     2455.18     2252.19    117.94 o 
   3   7   0     1131.06     1120.82     99.93 o 
   4   7   0     7829.63     7217.52    330.38 o 
   5   7   0     3096.24     3077.15    227.08 o 
  -4   8   0     3560.43     3571.05    216.56 o 
  -3   8   0     7919.85     8332.14    244.54 o 
  -2   8   0      301.40      381.02     63.80 o 
  -1   8   0     7063.12     6907.24    211.02 o 
   0   8   0      300.60      269.17     55.64 o 
   1   8   0     4249.33     4231.03    165.63 o 
   2   8   0     1033.13     1077.98     98.95 o 
   3   8   0      508.29      656.35     88.00 o 
   4   8   0     1310.28     1346.75    171.28 o 
  -3   9   0       78.83       58.16     58.71 o 
  -2   9   0     5886.96     6422.55    306.93 o 
  -1   9   0     1783.50     1816.38    177.10 o 
   0   9   0      335.87      370.72     93.05 o 
   1   9   0     5212.58     5436.40    286.95 o 
   2   9   0      112.39      154.91     50.42 o 
  -2  -9   1     1723.85     1705.52    170.01 o 
  -1  -9   1      328.96      245.22     93.83 o 
   0  -9   1     8140.58     8048.92    337.95 o 
   1  -9   1     1221.81     1119.14    102.53 o 
   2  -9   1     1690.73     1559.19    116.65 o 
  -4  -8   1      105.93      105.09     68.49 o 
  -3  -8   1     4104.88     3863.59    173.08 o 
  -2  -8   1     6645.04     6120.77    209.51 o 
  -1  -8   1      332.34      260.31     55.40 o 
   0  -8   1     1717.73     1691.83    110.86 o 
   1  -8   1      194.12      154.07     44.35 o 
   2  -8   1     2647.63     2730.40    133.27 o 
   3  -8   1      739.77      758.10    113.73 o 
   4  -8   1     1471.86     2026.11    201.70 o 
   5  -8   1     1962.87     2086.57    214.02 o 
  -5  -7   1     2330.72     2135.36    201.79 o 
  -4  -7   1      628.87      747.16    124.94 o 
  -3  -7   1     4008.20     4001.82    237.35 o 
  -2  -7   1        9.69       52.76     32.47 o 
  -1  -7   1    13836.21    13190.81    294.23 o 
   0  -7   1     6723.82     6536.08    192.73 o 
   1  -7   1      116.74      150.84     39.86 o 
   2  -7   1     3774.41     4163.55    325.55 o 
   3  -7   1      765.60      697.76     77.37 o 
   4  -7   1      360.58      534.78     72.45 o 
   5  -7   1     1164.89     1199.15    163.16 o 
   6  -7   1      363.24      392.69    109.43 o 
  -5  -6   1      281.16      243.93     73.43 o 
  -4  -6   1      931.38      750.99    113.82 o 
  -3  -6   1     6206.88     6453.45    237.54 o 
  -2  -6   1     1406.62     1327.57     90.97 o 
  -1  -6   1     2048.94     2162.21    261.33 o 
   0  -6   1     1974.41     1983.14     97.04 o 
   1  -6   1    12224.14    12153.57    260.45 o 
   2  -6   1     5085.61     5419.55    292.69 o 
   3  -6   1      842.60     1236.63     89.79 o 
   4  -6   1     7908.39     8176.11    246.21 o 
   5  -6   1     1351.39     1465.93    162.56 o 
   6  -6   1     1824.63     2087.77    198.56 o 
   7  -6   1     2732.61     2932.04    232.34 o 
  -6  -5   1     2994.35     3557.25    230.73 o 
  -5  -5   1      360.18      385.58     85.89 o 
  -4  -5   1     3979.71     3961.45    229.55 o 
  -3  -5   1     1021.09     1182.45     85.35 o 
  -2  -5   1     9353.87     8580.23    209.28 o 
  -1  -5   1     9735.75     9257.69    207.66 o 
   0  -5   1     1431.25     1628.05     79.83 o 
   1  -5   1     4091.08     4334.63    139.16 o 
   2  -5   1       12.80       -1.00     23.30 o 
   3  -5   1     6648.69     7055.21    188.61 o 
   4  -5   1     7383.00     7519.22    201.95 o 
   5  -5   1     1878.89     1931.68    104.58 o 
   6  -5   1     4740.95     4825.68    270.61 o 
   7  -5   1      313.88      336.42     97.20 o 
  -7  -4   1     1023.56     1077.07    154.43 o 
  -6  -4   1       14.64      -28.57     34.89 o 
  -5  -4   1     1037.47     1171.14    129.46 o 
  -4  -4   1     5814.43     5909.68    244.76 o 
  -3  -4   1     1200.02     1017.82     75.24 o 
  -2  -4   1    16151.85    15966.25    287.97 o 
  -1  -4   1     2033.67     2059.72     83.81 o 
   0  -4   1    22668.72    21030.31    327.30 o 
   1  -4   1    24925.17    24669.93    478.70 o 
   2  -4   1      405.13      489.69     60.09 o 
   3  -4   1     2594.27     2696.23    103.39 o 
   4  -4   1       74.52      118.33     36.55 o 
   5  -4   1     1977.63     1967.40    109.34 o 
   6  -4   1     2933.35     2752.08    142.00 o 
   7  -4   1      156.94      221.17     79.06 o 
   8  -4   1     1781.33     1586.53    190.90 o 
  -7  -3   1     3475.95     3497.21    228.24 o 
  -6  -3   1       56.30      207.19     67.94 o 
  -5  -3   1     4889.38     4954.69    226.99 o 
  -4  -3   1     1229.19     1112.66    106.11 o 
  -3  -3   1     8745.51     9234.51    229.94 o 
  -2  -3   1     1908.98     1939.99     78.61 o 
  -1  -3   1      451.06      440.36     38.41 o 
   0  -3   1      232.24      202.15     28.42 o 
   1  -3   1      602.58      609.03     56.98 o 
   2  -3   1    15626.34    16421.46    266.31 o 
   3  -3   1    18735.15    18769.88    307.37 o 
   4  -3   1     1017.54     1084.77     67.30 o 
   5  -3   1     8442.07     7737.84    241.39 o 
   6  -3   1     1110.48     1114.18     83.62 o 
   7  -3   1     1847.80     1886.35    182.13 o 
   8  -3   1     1243.46     1290.63    176.63 o 
  -7  -2   1      220.07      174.05     69.88 o 
  -5  -2   1    12954.08    13628.63    393.52 o 
  -4  -2   1      819.19      716.32     80.36 o 
  -3  -2   1    25118.19    26309.42    539.41 o 
  -2  -2   1    20680.17    20820.18    308.07 o 
  -1  -2   1     4708.11     4658.82    101.41 o 
   0  -2   1    10209.12    10144.06    176.59 o 
   1  -2   1     1405.38     1509.74     55.94 o 
   2  -2   1     5362.08     5364.74    128.31 o 
   3  -2   1      323.59      309.38     33.69 o 
   4  -2   1    13320.70    12368.94    438.77 o 
   5  -2   1     5712.52     5134.89    148.59 o 
   6  -2   1      716.59      590.62    133.71 o 
   7  -2   1     2194.28     2292.60    119.66 o 
   8  -2   1      360.38      303.01     98.36 o 
  -8  -1   1     2734.22     2844.57    204.24 o 
  -7  -1   1     1264.94     1276.37    137.63 o 
  -6  -1   1     1136.47     1259.80    125.36 o 
  -5  -1   1      112.95      124.43     44.68 o 
  -4  -1   1    15361.35    15892.71    384.47 o 
  -3  -1   1    17370.89    17677.20    384.38 o 
  -2  -1   1     8955.51     8664.39    207.56 o 
  -1  -1   1    31546.48    30109.02    457.90 o 
   0  -1   1    10037.84    10807.51    336.86 o 
   1  -1   1    23048.54    22640.90    284.54 o 
   2  -1   1    11232.17    10725.08    223.71 o 
   3  -1   1     1429.32     1304.06     70.29 o 
   4  -1   1     3594.95     3188.84    130.39 o 
   5  -1   1      552.40      579.43     71.54 o 
   6  -1   1     3654.62     3558.54    174.70 o 
   7  -1   1     2360.22     2465.03    180.86 o 
   8  -1   1      423.07      357.93    105.51 o 
  -8   0   1     1192.41     1211.98    146.96 o 
  -7   0   1      604.14      558.84     97.80 o 
  -6   0   1     4774.71     4985.52    219.47 o 
  -5   0   1     1790.33     1801.47    116.86 o 
  -4   0   1     1152.13     1119.40     81.37 o 
  -3   0   1      349.51      355.07     45.88 o 
  -2   0   1    23098.18    22737.76    417.79 o 
  -1   0   1     6154.02     6218.08    131.45 o 
   1   0   1    15132.79    14997.67    260.22 o 
   2   0   1     1195.56     1258.41     58.57 o 
   3   0   1     8188.87     7595.99    199.48 o 
   4   0   1    20999.84    20802.72    445.95 o 
   5   0   1      556.55      714.99     82.02 o 
   6   0   1     2521.44     2402.09    146.73 o 
   7   0   1     1703.59     1940.31    145.48 o 
   8   0   1      892.31      973.41    131.54 o 
  -8   1   1       33.26       44.10     38.35 o 
  -7   1   1     3254.05     3571.19    197.68 o 
  -6   1   1     1227.94     1050.30    106.53 o 
  -5   1   1     7067.73     6251.59    219.79 o 
  -4   1   1    30638.10    29206.84    576.24 o 
  -3   1   1     1911.36     1853.91     89.86 o 
  -2   1   1     1047.05     1282.78     65.36 o 
  -1   1   1    18065.76    17372.99    226.97 o 
   0   1   1     9418.30     9151.90    105.26 o 
   2   1   1      137.30      147.93     30.74 o 
   3   1   1     5542.86     6273.79    189.37 o 
   4   1   1      287.43      376.49     60.09 o 
   5   1   1     1381.10     1331.94    105.65 o 
   6   1   1     4826.32     4808.10    222.01 o 
   7   1   1       10.76       -7.15     38.54 o 
   8   1   1     1384.53     1422.59    157.94 o 
  -8   2   1      720.96      666.64    105.99 o 
  -7   2   1     2047.33     1892.21    132.88 o 
  -6   2   1      385.32      438.51     57.47 o 
  -5   2   1     3866.15     3574.75    122.89 o 
  -4   2   1     2586.38     2497.38     92.24 o 
  -3   2   1    18038.34    16585.69    264.49 o 
  -2   2   1    12971.32    12779.61    206.45 o 
  -1   2   1      915.40      979.24     45.23 o 
   0   2   1     3845.82     3921.73    136.83 o 
   1   2   1      287.42      264.52     27.65 o 
   2   2   1     2616.51     2622.25    111.28 o 
   3   2   1    16965.28    16908.95    386.87 o 
   4   2   1      463.92      483.61     71.59 o 
   5   2   1      792.50      886.87    101.22 o 
   6   2   1      603.92      451.49     85.43 o 
   7   2   1     3225.65     3450.31    214.39 o 
  -8   3   1     1782.22     1586.53    183.00 o 
  -7   3   1     1234.25     1255.61     98.74 o 
  -6   3   1     1063.47     1210.74     87.63 o 
  -5   3   1     8228.29     7924.16    208.94 o 
  -4   3   1       59.49       64.48     28.98 o 
  -3   3   1      487.05      603.42     51.89 o 
  -2   3   1     4712.37     5054.53    126.09 o 
  -1   3   1     1973.78     2048.79     91.36 o 
   0   3   1     3255.68     3275.04     67.14 o 
   1   3   1       68.17       80.95     14.63 o 
   2   3   1    10182.46    10085.20    199.72 o 
   3   3   1     1261.41     1224.81     97.02 o 
   4   3   1     5904.40     6081.42    235.07 o 
   5   3   1    14904.51    14991.86    435.47 o 
   6   3   1      252.79      205.07     68.22 o 
   7   3   1     1257.53     1273.97    155.40 o 
  -8   4   1      585.50      791.00    142.43 o 
  -7   4   1       10.96      -35.37     29.79 o 
  -6   4   1     3298.64     3182.81    133.48 o 
  -5   4   1     3499.46     3597.80    148.78 o 
  -4   4   1     2804.01     3064.33    117.79 o 
  -3   4   1    22225.27    22219.66    367.00 o 
  -2   4   1    14556.36    15241.58    273.67 o 
  -1   4   1     1620.63     1798.41     77.64 o 
   0   4   1     5571.54     5286.01    153.28 o 
   1   4   1     1583.44     1459.15     45.81 o 
   2   4   1     8347.56     8635.32    204.49 o 
   3   4   1       55.04      118.62     43.71 o 
   4   4   1     3241.96     3282.58    179.54 o 
   5   4   1     1789.48     1863.69    158.22 o 
   6   4   1     2052.00     1732.19    166.20 o 
   7   4   1     3432.58     3533.02    240.56 o 
  -7   5   1       78.32       71.54     56.17 o 
  -6   5   1     3019.17     3223.34    142.97 o 
  -5   5   1        8.78       19.92     30.56 o 
  -4   5   1     1184.94     1288.29     88.71 o 
  -3   5   1       58.02       66.47     62.61 o 
  -2   5   1    11737.63    12257.02    250.06 o 
  -1   5   1    21115.77    20464.56    344.71 o 
   0   5   1     1964.82     2124.98     91.44 o 
   1   5   1     9693.99     9725.45    215.05 o 
   2   5   1     8940.00     8439.08    207.48 o 
   3   5   1      169.96      135.60     51.92 o 
   4   5   1     5836.95     6081.42    267.28 o 
   5   5   1     1460.46     1525.37    157.30 o 
   6   5   1      618.70      676.95    124.99 o 
  -7   6   1      896.98      795.62    138.79 o 
  -6   6   1     2793.51     2928.99    142.59 o 
  -5   6   1        3.20       -8.71     31.28 o 
  -4   6   1     4152.14     4481.05    164.15 o 
  -3   6   1     1408.83     1508.32     97.62 o 
  -2   6   1      396.07      565.38     64.10 o 
  -1   6   1      724.77      774.25     68.83 o 
   0   6   1     3482.79     3399.72    127.09 o 
   1   6   1    14166.76    14122.43    290.66 o 
   2   6   1     2395.43     2276.45    132.81 o 
   3   6   1     4490.24     4657.25    415.44 o 
   4   6   1     2956.26     2873.01    193.39 o 
   5   6   1      401.94      344.45     90.00 o 
  -5   7   1     2930.37     3203.02    150.52 o 
  -4   7   1     7832.15     8243.40    305.98 o 
  -3   7   1       29.32       49.34     88.13 o 
  -2   7   1    11956.80    12239.95    281.34 o 
  -1   7   1     3352.73     3419.57    136.52 o 
   0   7   1      430.02      494.66     62.82 o 
   1   7   1      157.70      103.05     69.97 o 
   2   7   1      441.72      585.98     76.32 o 
   3   7   1     2590.94     2580.65    133.29 o 
   4   7   1      515.60      429.52     96.42 o 
  -4   8   1      247.43      302.59     85.43 o 
  -3   8   1      939.41     1193.80    143.96 o 
  -2   8   1     1990.31     2199.05    170.68 o 
  -1   8   1     2502.42     2535.47    183.10 o 
   0   8   1     6628.06     6503.48    204.59 o 
   1   8   1     2883.92     2809.99    172.39 o 
   2   8   1     1223.25     1145.26    179.98 o 
   3   8   1     2473.86     2279.60    142.50 o 
  -4   9   1       89.99      141.00     72.09 o 
  -3   9   1     1868.87     1971.83    188.82 o 
  -2   9   1     1246.16     1017.72    146.45 o 
  -1   9   1      759.77      552.15    110.26 o 
   0   9   1     1454.83     1604.90    170.73 o 
   1   9   1      861.82      924.90    142.25 o 
   2   9   1     4226.52     4116.23    264.10 o 
   1 -10   2     1748.07     1716.82    177.93 o 
  -2  -9   2       36.05       52.45     39.91 o 
  -1  -9   2     1672.50     1710.56    219.88 o 
   0  -9   2      442.39      376.80     82.20 o 
   1  -9   2       36.57       27.86     32.94 o 
   2  -9   2      140.31      142.38     49.52 o 
   3  -9   2     1538.00     1516.97    186.88 o 
   4  -9   2     3873.27     4360.44    296.36 o 
  -4  -8   2     5241.84     5020.66    348.29 o 
  -3  -8   2      122.68      139.21     47.14 o 
  -2  -8   2     3538.81     3292.45    150.98 o 
  -1  -8   2     5174.72     4931.96    180.60 o 
   0  -8   2      113.19       73.82     39.83 o 
   1  -8   2     6121.50     6231.35    200.02 o 
   2  -8   2     2217.52     2329.76    124.27 o 
   3  -8   2      179.06      101.36     66.79 o 
   4  -8   2      405.71      388.90    105.23 o 
   5  -8   2      177.68      327.84    109.62 o 
  -5  -7   2      767.26      675.15    125.36 o 
  -4  -7   2     1778.40     1766.63    126.85 o 
  -3  -7   2      788.12      805.24     87.31 o 
  -2  -7   2     5766.43     5318.28    182.34 o 
  -1  -7   2      230.88      234.77     49.23 o 
   0  -7   2     3947.68     3912.97    146.89 o 
   1  -7   2     5326.77     5152.94    169.43 o 
   2  -7   2      598.00      638.31     72.64 o 
   3  -7   2    17387.74    18021.07    366.59 o 
   4  -7   2     3499.35     3632.12    244.76 o 
   5  -7   2      758.51      719.65    137.86 o 
   6  -7   2      711.03      689.79    144.60 o 
  -6  -6   2      268.48      359.87     96.09 o 
  -5  -6   2     9713.25     9483.27    384.19 o 
  -4  -6   2     6023.00     5921.61    162.75 o 
  -3  -6   2       30.65       27.82     27.71 o 
  -2  -6   2     6305.20     6044.51    181.76 o 
  -1  -6   2       42.18       72.34     30.78 o 
   0  -6   2     2884.30     2754.22    114.79 o 
   1  -6   2       21.58       29.50     26.17 o 
   2  -6   2     6950.97     7352.37    308.96 o 
   3  -6   2     1363.08     1502.13    101.31 o 
   4  -6   2     1761.22     1924.88    108.46 o 
   5  -6   2    11480.37    10744.73    423.24 o 
   6  -6   2     1385.84     1372.32    170.40 o 
   7  -6   2      957.65      999.58    159.10 o 
  -6  -5   2      233.49      189.79     73.25 o 
  -5  -5   2      262.31      221.50     69.60 o 
  -4  -5   2     1203.00     1234.23    126.79 o 
  -3  -5   2    14976.35    14793.35    306.30 o 
  -2  -5   2     3524.25     3277.77    121.46 o 
  -1  -5   2     4863.51     4836.03    142.41 o 
   0  -5   2    15139.26    15299.88    279.95 o 
   1  -5   2       59.42       43.68     42.16 o 
   2  -5   2    15456.40    15482.25    290.02 o 
   3  -5   2     4823.30     4880.94    198.47 o 
   4  -5   2      785.71      954.07     77.75 o 
   5  -5   2     1963.12     1970.17    174.56 o 
   6  -5   2      556.86      418.07    106.53 o 
   7  -5   2     3914.93     3919.48    268.11 o 
  -7  -4   2       33.10      -25.39     41.68 o 
  -6  -4   2     4944.87     5297.25    275.50 o 
  -5  -4   2     2691.08     2900.61    181.57 o 
  -4  -4   2       13.76      -30.53     20.35 o 
  -3  -4   2     3176.56     3006.89    195.70 o 
  -2  -4   2     1613.75     1508.76     90.93 o 
  -1  -4   2    12332.22    11728.41    223.19 o 
   0  -4   2    10342.18    10929.41    309.28 o 
   1  -4   2    15574.86    15922.31    280.37 o 
   2  -4   2    11139.84    11219.87    421.95 o 
   3  -4   2      241.95      336.17     51.44 o 
   4  -4   2    11644.06    11975.77    249.61 o 
   5  -4   2     2567.48     2596.08    114.00 o 
   6  -4   2       13.26       34.66     48.88 o 
   7  -4   2     1058.41      889.82    142.30 o 
  -7  -3   2     3788.44     3928.94    242.31 o 
  -6  -3   2     4648.44     4814.65    246.56 o 
  -5  -3   2        0.26       -4.38     26.72 o 
  -4  -3   2    19057.15    18276.66    461.83 o 
  -3  -3   2    19425.37    19101.14    698.09 o 
  -2  -3   2      412.15      542.51     47.11 o 
  -1  -3   2     3034.88     2888.66     88.24 o 
   0  -3   2      308.23      318.18     43.11 o 
   1  -3   2     9221.25     8948.93    271.92 o 
   2  -3   2     1714.20     1885.52     71.89 o 
   3  -3   2     5798.68     6090.58    147.09 o 
   4  -3   2     2627.18     2602.63     98.53 o 
   5  -3   2     1787.93     1709.57     87.04 o 
   6  -3   2     7423.48     7334.26    201.26 o 
   7  -3   2     2573.67     2445.43    197.96 o 
   8  -3   2      466.38      442.30    116.73 o 
  -7  -2   2     2667.05     2783.14    193.90 o 
  -6  -2   2      750.14      884.05    116.45 o 
  -5  -2   2     1147.55     1207.32    113.17 o 
  -4  -2   2     4249.14     4072.90    178.48 o 
  -3  -2   2     5885.90     6307.72    204.10 o 
  -2  -2   2    24003.33    23118.20    693.39 o 
  -1  -2   2    14840.55    14704.32    495.06 o 
   0  -2   2     4207.94     4520.20     91.45 o 
   1  -2   2    20238.38    20904.94    285.15 o 
   2  -2   2     6126.28     6254.02    161.82 o 
   3  -2   2     7028.33     6520.84    152.08 o 
   4  -2   2     3026.97     2959.49     98.83 o 
   5  -2   2      164.85      143.24     52.50 o 
   6  -2   2      992.12      981.60     78.37 o 
   7  -2   2     2019.94     2023.99    196.67 o 
   8  -2   2     3039.87     2756.00    252.24 o 
  -8  -1   2      268.68      423.38    101.86 o 
  -7  -1   2     3518.95     3706.01    213.47 o 
  -6  -1   2      341.22      368.27     76.02 o 
  -5  -1   2     2546.50     2433.89    143.68 o 
  -4  -1   2     2925.72     2991.90    141.83 o 
  -3  -1   2      507.65      621.01     60.88 o 
  -2  -1   2       92.46       25.15     23.91 o 
  -1  -1   2     3474.30     3789.33     60.87 o 
   0  -1   2     7703.46     8136.47    147.70 o 
   1  -1   2     3742.07     3771.78     67.37 o 
   2  -1   2     1545.70     1584.12     50.21 o 
   3  -1   2    10495.81     9880.62    175.95 o 
   4  -1   2      636.10      702.25     63.88 o 
   5  -1   2     7798.21     7711.70    240.61 o 
   6  -1   2     3856.51     3816.30    239.68 o 
   7  -1   2       83.89       39.48     30.88 o 
   8  -1   2      568.42      627.25    138.05 o 
  -8   0   2     2529.52     2693.00    193.48 o 
  -7   0   2     2894.58     2931.62    185.87 o 
  -6   0   2     1162.01     1064.29    109.99 o 
  -5   0   2     7956.88     7929.74    260.59 o 
  -4   0   2      179.14      236.13     47.45 o 
  -3   0   2     7624.33     6806.42    193.90 o 
  -2   0   2     2010.20     1806.69     77.26 o 
  -1   0   2     1103.02     1134.63     36.33 o 
   0   0   2     3805.40     4026.66     65.77 o 
   1   0   2     3156.96     3428.85     81.19 o 
   2   0   2    13926.45    14018.17    273.19 o 
   3   0   2     2821.02     2847.99    109.53 o 
   4   0   2      771.37      663.94     65.08 o 
   5   0   2     8994.62     9255.08    279.93 o 
   6   0   2       59.80        2.45     34.94 o 
   7   0   2     6499.55     6867.67    280.39 o 
  -8   1   2     1250.84     1364.89    151.48 o 
  -7   1   2       15.80      -32.31     30.88 o 
  -6   1   2     3072.20     2973.49    165.93 o 
  -5   1   2     1706.20     1618.01    111.46 o 
  -4   1   2     3386.19     3438.31    143.73 o 
  -3   1   2     4727.78     4228.16    143.73 o 
  -2   1   2    36878.27    36176.28    635.97 o 
  -1   1   2    50017.57    45073.70    941.98 o 
   0   1   2    21412.22    19572.47    257.86 o 
   1   1   2        6.71        5.17     17.35 o 
   2   1   2    16933.04    17066.52    342.84 o 
   3   1   2     9790.62    10445.14    261.93 o 
   4   1   2     3966.85     3929.58    159.70 o 
   5   1   2     2140.39     2082.97    128.73 o 
   6   1   2      391.74      376.39     74.31 o 
   7   1   2     1547.35     1628.58    152.27 o 
  -8   2   2     2736.50     2723.46    199.00 o 
  -7   2   2      109.90       64.62     57.37 o 
  -6   2   2     5277.21     4789.76    184.57 o 
  -5   2   2     3042.25     2817.58    157.55 o 
  -4   2   2     7366.41     7065.92    214.99 o 
  -3   2   2     9801.79     9301.47    178.33 o 
  -2   2   2     3345.72     3642.70     92.59 o 
  -1   2   2    13063.66    13167.17    166.20 o 
   0   2   2      720.01      731.45     29.51 o 
   1   2   2    20039.18    20023.80    288.58 o 
   2   2   2     7670.16     7756.66    214.39 o 
   3   2   2     1499.10     1545.54     97.48 o 
   4   2   2     5880.86     5719.56    213.70 o 
   5   2   2      188.53      217.85     56.63 o 
   6   2   2     3760.14     3782.86    204.24 o 
   7   2   2     2490.75     2640.43    189.60 o 
  -8   3   2        5.14       12.06     36.50 o 
  -7   3   2     3506.59     3375.80    147.30 o 
  -6   3   2     5385.49     5161.32    167.69 o 
  -5   3   2        3.65       75.95     33.44 o 
  -4   3   2    28256.93    26298.35    645.13 o 
  -3   3   2     9303.48     9328.15    192.38 o 
  -2   3   2    13044.95    13276.41    230.94 o 
  -1   3   2    28337.88    27728.92    739.82 o 
   0   3   2      327.43      334.03     25.74 o 
   1   3   2       83.18       91.41     17.50 o 
   2   3   2      576.54      649.03     71.63 o 
   3   3   2     9680.56     9387.22    283.11 o 
   4   3   2     5062.24     5110.31    150.75 o 
   5   3   2      411.51      698.74    100.11 o 
   6   3   2     6752.29     7150.60    306.28 o 
   7   3   2        6.97        2.49     36.74 o 
  -8   4   2      360.50      437.83    112.89 o 
  -7   4   2      685.02      783.97     85.35 o 
  -6   4   2      706.86      709.18     74.46 o 
  -5   4   2     3740.41     3562.98    135.13 o 
  -4   4   2      652.11      697.61     64.18 o 
  -3   4   2        4.03       61.11     68.10 o 
  -2   4   2    19141.64    20553.07    506.50 o 
  -1   4   2     5462.32     5689.45    140.20 o 
   0   4   2    21806.82    21731.71    364.38 o 
   1   4   2    30238.97    29761.15    417.31 o 
   2   4   2        8.96       35.01     23.60 o 
   3   4   2     3224.61     3520.65    175.53 o 
   4   4   2      624.78      739.49    100.34 o 
   5   4   2     2577.98     2583.48    174.14 o 
   6   4   2     1010.42     1150.97    143.45 o 
  -7   5   2     4817.46     4802.49    187.24 o 
  -6   5   2     2978.39     2972.77    167.73 o 
  -5   5   2     1856.50     1867.85    103.99 o 
  -4   5   2     1213.42     1208.58     87.89 o 
  -3   5   2     2772.41     2853.66    116.87 o 
  -2   5   2     6011.86     6416.98    169.91 o 
  -1   5   2      147.28      146.84     35.98 o 
   0   5   2     3556.22     3500.83    134.66 o 
   1   5   2     2209.65     2408.72    122.89 o 
   2   5   2     9050.73     8465.62    478.05 o 
   3   5   2     5491.18     5688.41    244.76 o 
   4   5   2      309.37      262.94     72.88 o 
   5   5   2     7506.77     7244.38    318.42 o 
   6   5   2      449.96      432.01    101.40 o 
  -6   6   2     4048.82     4117.85    330.95 o 
  -5   6   2     4976.47     5115.48    181.95 o 
  -4   6   2      366.21      377.78     76.06 o 
  -3   6   2     5514.40     5720.10    178.34 o 
  -2   6   2     2502.08     2575.54    114.45 o 
  -1   6   2     3991.69     4057.10    137.62 o 
   0   6   2    14118.63    13657.10    347.62 o 
   1   6   2      393.32      422.80     60.67 o 
   2   6   2     4113.53     3757.88    142.07 o 
   3   6   2     1707.56     2070.37    157.85 o 
   4   6   2     3614.47     3710.72    225.05 o 
   5   6   2     3318.73     3440.16    162.60 o 
  -6   7   2     1162.97     1216.23    149.87 o 
  -5   7   2      416.89      459.47    102.69 o 
  -4   7   2     2844.90     3298.60    208.07 o 
  -3   7   2     5402.87     5691.13    267.88 o 
  -2   7   2        2.41       -7.11     30.68 o 
  -1   7   2     3479.51     3797.27    142.99 o 
   0   7   2     3167.76     3172.08    131.47 o 
   1   7   2     2077.95     2117.74    109.59 o 
   2   7   2    15040.28    14308.50    321.24 o 
   3   7   2     2158.05     2311.95    180.33 o 
   4   7   2     4521.47     3891.28    246.47 o 
  -5   8   2      629.95      675.57    123.79 o 
  -4   8   2      934.28     1090.13    143.91 o 
  -3   8   2     2061.63     1861.80    173.77 o 
  -2   8   2      145.37       66.60     54.46 o 
  -1   8   2     5695.59     5373.82    273.38 o 
   0   8   2      454.36      512.00    102.97 o 
   1   8   2     1004.26      655.63    114.09 o 
   2   8   2      171.96      227.87     78.69 o 
   3   8   2     3263.75     3373.74    230.77 o 
  -4   9   2     3973.50     3861.18    248.08 o 
  -3   9   2      137.66      175.94     74.45 o 
  -2   9   2     2135.72     2228.18    201.84 o 
  -1   9   2     1563.84     1675.65    180.56 o 
   0   9   2       10.69       93.42     59.86 o 
   1   9   2     3833.99     4158.93    260.27 o 
   2   9   2     1063.58     1094.66    166.53 o 
  -2  -9   3     7351.34     7446.79    247.74 o 
  -1  -9   3      274.77      287.78     61.38 o 
   0  -9   3     5218.74     5062.13    191.23 o 
   1  -9   3     3050.66     3208.54    151.63 o 
   2  -9   3     1361.14     1344.86    174.33 o 
   3  -9   3     1622.44     1669.42    198.93 o 
   4  -9   3        0.63       35.49     66.46 o 
  -4  -8   3       39.86       44.44     29.37 o 
  -3  -8   3     1649.59     1848.32    129.25 o 
  -2  -8   3       11.39       27.37     38.70 o 
  -1  -8   3     9807.06     9645.47    261.66 o 
   0  -8   3     6421.29     6345.56    201.49 o 
   1  -8   3      217.36      169.38     47.79 o 
   2  -8   3     9007.94     9615.72    258.84 o 
   3  -8   3     2687.94     2559.84    212.50 o 
   4  -8   3     3365.43     3345.63    248.41 o 
   5  -8   3     3165.17     3235.18    258.14 o 
  -5  -7   3     1737.77     1749.32    184.48 o 
  -4  -7   3     1031.50     1018.37    101.95 o 
  -3  -7   3     5952.66     5928.14    203.37 o 
  -2  -7   3     1008.40     1015.35     88.52 o 
  -1  -7   3     2373.86     2405.90    187.34 o 
   0  -7   3     1555.53     1430.16     89.66 o 
   1  -7   3     3914.27     4001.06    180.53 o 
   2  -7   3     8119.20     8256.07    265.71 o 
   3  -7   3       30.28        8.12     57.42 o 
   4  -7   3     6414.51     5930.95    322.72 o 
   5  -7   3      581.20      762.76    145.43 o 
   6  -7   3     2990.58     2941.64    242.17 o 
  -6  -6   3     3378.62     3311.48    233.08 o 
  -5  -6   3      322.51      179.36     67.06 o 
  -4  -6   3     3220.74     3066.97    162.21 o 
  -3  -6   3     6011.25     5433.60    181.97 o 
  -2  -6   3     5503.37     5423.57    304.11 o 
  -1  -6   3    16375.90    14768.88    356.99 o 
   0  -6   3     1308.28     1305.09     79.72 o 
   1  -6   3     3009.05     2908.90    242.38 o 
   2  -6   3     4836.64     5262.55    161.28 o 
   3  -6   3     2485.71     2526.40    115.32 o 
   4  -6   3     6189.55     6198.10    309.01 o 
   5  -6   3       32.16       88.29     64.11 o 
   6  -6   3     1656.63     1669.47    189.70 o 
   7  -6   3       88.86       31.57     70.29 o 
  -6  -5   3     2367.22     2328.79    204.14 o 
  -5  -5   3     1133.58     1512.59    153.14 o 
  -4  -5   3     3497.63     3589.72    341.25 o 
  -3  -5   3      173.64      221.22     43.82 o 
  -2  -5   3     4321.05     4204.53    144.35 o 
  -1  -5   3      554.78      498.47     53.32 o 
   0  -5   3     6754.71     6401.82    429.49 o 
   1  -5   3    14400.89    13920.39    346.81 o 
   2  -5   3       38.30        1.73     25.04 o 
   3  -5   3     5566.49     5881.00    166.37 o 
   4  -5   3     3884.94     3904.12    162.53 o 
   5  -5   3     2082.71     1809.32    171.51 o 
   6  -5   3     4079.66     4063.30    258.51 o 
   7  -5   3      767.21      922.31    158.73 o 
  -7  -4   3     4253.54     4310.69    265.30 o 
  -6  -4   3      221.70      256.44     81.28 o 
  -5  -4   3     2818.56     2715.48    174.56 o 
  -4  -4   3     5642.66     5369.20    233.04 o 
  -3  -4   3     3227.37     3137.15    158.68 o 
  -2  -4   3    17655.66    17206.37    304.26 o 
  -1  -4   3     3525.57     3160.23    132.46 o 
   0  -4   3      720.30      677.73     49.92 o 
   1  -4   3     5480.37     5609.77    135.48 o 
   2  -4   3     3749.04     3687.44    110.56 o 
   3  -4   3     6617.34     6829.22    166.56 o 
   4  -4   3       61.63       82.04     51.21 o 
   5  -4   3     3862.70     4156.81    235.62 o 
   6  -4   3     1284.75     1404.22    160.53 o 
   7  -4   3     1528.79     1394.85    176.17 o 
  -7  -3   3     1354.41     1497.36    168.56 o 
  -6  -3   3      938.01      986.88    130.16 o 
  -5  -3   3     5898.18     5805.46    252.19 o 
  -4  -3   3      703.13      643.03     85.53 o 
  -3  -3   3    18869.35    19074.26    328.77 o 
  -2  -3   3     3763.03     3451.24    104.75 o 
  -1  -3   3     3355.95     3191.39     93.07 o 
   0  -3   3    30110.03    28246.00    660.55 o 
   1  -3   3    12913.94    12409.94    380.16 o 
   2  -3   3       79.81      111.80     24.69 o 
   3  -3   3     4778.90     4759.84    125.06 o 
   4  -3   3     2950.85     2882.24    101.95 o 
   5  -3   3     2804.97     2586.17    106.23 o 
   6  -3   3      412.18      370.02     89.17 o 
   7  -3   3     1860.68     1565.25    179.17 o 
   8  -3   3      734.80      710.32    145.30 o 
  -7  -2   3     1377.40     1609.19    162.74 o 
  -6  -2   3       51.15      200.50     63.51 o 
  -5  -2   3     1252.59     1179.54    115.11 o 
  -4  -2   3      150.82      184.11     47.59 o 
  -3  -2   3     9037.78     8679.80    247.48 o 
  -2  -2   3      688.74      569.66     42.26 o 
  -1  -2   3     6345.69     6003.06     99.95 o 
   0  -2   3    12014.72    12388.74    190.04 o 
   1  -2   3     3885.22     3895.71     79.95 o 
   2  -2   3    24069.13    24417.65    335.49 o 
   3  -2   3     5420.22     5252.63    119.62 o 
   4  -2   3     3368.30     3149.57    100.57 o 
   5  -2   3     4249.71     4236.06    132.34 o 
   6  -2   3      178.17      221.10     43.55 o 
   7  -2   3     5302.06     5211.86    300.28 o 
   8  -2   3     1618.15     1304.94    190.30 o 
  -8  -1   3      743.75      987.58    145.90 o 
  -7  -1   3     1533.15     1682.39    157.02 o 
  -6  -1   3     8075.55     8423.46    309.05 o 
  -5  -1   3     5699.23     5734.33    227.73 o 
  -4  -1   3     4451.79     4466.97    178.43 o 
  -3  -1   3     8062.86     8228.55    229.67 o 
  -2  -1   3     4785.61     4845.46    107.39 o 
  -1  -1   3     7602.66     7897.45    106.59 o 
   0  -1   3     6746.55     7244.25    108.94 o 
   1  -1   3      986.34      931.91     63.19 o 
   2  -1   3     7533.79     7674.04    159.28 o 
   3  -1   3     6803.78     6521.41    133.11 o 
   4  -1   3    12256.09    12101.42    224.08 o 
   5  -1   3     3542.85     3586.14    121.92 o 
   6  -1   3     2940.23     3027.92    125.46 o 
   7  -1   3     3157.39     3715.70    258.14 o 
   8  -1   3      301.83      307.35    101.54 o 
  -8   0   3     1266.70     1291.78    152.91 o 
  -7   0   3       81.34       47.45     46.66 o 
  -6   0   3      677.58      746.23     97.20 o 
  -5   0   3      804.08      688.17     84.00 o 
  -4   0   3     6845.93     6280.30    208.62 o 
  -3   0   3     2990.25     2768.00    116.45 o 
  -2   0   3     1690.56     1649.35     77.96 o 
  -1   0   3    21160.82    20278.20    218.10 o 
   0   0   3      255.77      260.35     14.70 o 
   1   0   3    32874.88    30643.21    522.87 o 
   2   0   3      926.12     1026.95     51.88 o 
   3   0   3     6557.31     6844.64    183.51 o 
   4   0   3      515.77      484.90     56.86 o 
   5   0   3       33.08       46.94     32.08 o 
   6   0   3     3300.35     3300.03    172.16 o 
   7   0   3     1095.68     1141.83    123.42 o 
   8   0   3      501.65      611.92    149.40 o 
  -8   1   3       70.59       70.71     57.74 o 
  -7   1   3     3156.03     2901.90    182.04 o 
  -6   1   3     7478.48     6923.56    261.10 o 
  -5   1   3      286.61      244.81     57.14 o 
  -4   1   3     1306.41     1172.47     85.53 o 
  -3   1   3     4287.69     4299.29    152.68 o 
  -2   1   3     9439.54     9042.44    221.96 o 
  -1   1   3    12420.71    12951.92    200.79 o 
   0   1   3      815.82      836.06     37.46 o 
   1   1   3    35370.73    33769.44    582.01 o 
   2   1   3     1689.03     1522.84     76.99 o 
   3   1   3    19917.86    19331.25    407.22 o 
   4   1   3     6723.64     6305.46    210.74 o 
   5   1   3      929.48      988.32     96.46 o 
   6   1   3     4831.66     5319.31    233.36 o 
   7   1   3      185.00      212.82     70.06 o 
  -8   2   3      980.54     1000.12    178.48 o 
  -7   2   3     1382.76     1349.16    149.31 o 
  -6   2   3     1435.63     1425.92     91.10 o 
  -5   2   3    16900.79    15511.61    404.55 o 
  -4   2   3    26069.13    25025.89    536.18 o 
  -3   2   3      659.16      600.48     44.13 o 
  -2   2   3    28342.98    28199.64    381.44 o 
  -1   2   3     3545.89     3934.24     73.30 o 
   0   2   3    18206.90    17764.55    206.65 o 
   1   2   3     6506.92     6505.79    128.12 o 
   2   2   3     2546.47     2715.85    119.17 o 
   3   2   3     4293.73     4344.38    169.25 o 
   4   2   3      679.59      757.68     84.19 o 
   5   2   3     5952.55     6252.79    245.50 o 
   6   2   3     2619.54     3100.18    185.64 o 
   7   2   3     1496.37     1745.35    165.37 o 
  -8   3   3      794.23      851.29     97.37 o 
  -7   3   3     2058.69     1946.70    130.76 o 
  -6   3   3      452.03      454.23     61.41 o 
  -5   3   3     3226.27     3074.14    119.51 o 
  -4   3   3     2963.16     2951.21    107.09 o 
  -3   3   3     9385.86     8858.84    330.10 o 
  -2   3   3    12885.17    13593.09    233.95 o 
  -1   3   3      173.34      136.92     20.90 o 
   0   3   3    11670.87    11603.37    161.51 o 
   1   3   3      408.49      438.56     62.99 o 
   2   3   3     8196.83     8319.01    250.11 o 
   3   3   3     5770.40     5787.37    215.27 o 
   4   3   3       22.58       49.43     36.55 o 
   5   3   3     1852.22     1942.89    144.33 o 
   6   3   3      106.76      111.79     53.86 o 
   7   3   3     1722.37     1958.45    182.17 o 
  -8   4   3     3295.78     3287.25    161.18 o 
  -7   4   3      257.17      363.93     63.74 o 
  -6   4   3     1148.34     1213.68     92.28 o 
  -5   4   3     4618.58     4412.92    150.26 o 
  -4   4   3        6.72       30.73     30.33 o 
  -3   4   3     2018.46     2210.39     95.20 o 
  -2   4   3      369.19      366.81     44.18 o 
  -1   4   3    13624.53    13507.12    305.27 o 
   0   4   3     3045.08     3162.83     78.29 o 
   1   4   3     1770.69     1744.16     82.12 o 
   2   4   3     3449.50     3657.17    105.71 o 
   3   4   3      813.94      872.14    100.39 o 
   4   4   3     4708.21     4668.25    220.39 o 
   5   4   3     9809.58     9521.12    352.44 o 
   6   4   3      482.23      501.89    102.28 o 
  -7   5   3      467.40      505.28    114.83 o 
  -6   5   3     6517.70     6790.45    210.97 o 
  -5   5   3      460.28      503.11     66.66 o 
  -4   5   3     7830.33     8203.42    342.56 o 
  -3   5   3     8272.56     8538.60    209.34 o 
  -2   5   3      147.31      196.01     41.31 o 
  -1   5   3     5890.24     5880.04    153.55 o 
   0   5   3      319.77      306.71     48.85 o 
   1   5   3     7477.50     7547.94    247.04 o 
   2   5   3     1789.39     1626.05     88.98 o 
   3   5   3     1604.36     1521.08    137.68 o 
   4   5   3     3990.86     4116.33    222.51 o 
   5   5   3      291.75      257.56    101.47 o 
   6   5   3     6144.33     5989.71    314.73 o 
  -7   6   3      678.99      730.17    127.80 o 
  -6   6   3     1618.65     1825.20    172.67 o 
  -5   6   3        4.76        7.34     45.79 o 
  -4   6   3      802.02      935.38    122.45 o 
  -3   6   3      105.06       80.43     37.80 o 
  -2   6   3    12875.31    13446.31    279.72 o 
  -1   6   3     2556.17     2339.48    171.28 o 
   0   6   3     3946.31     3953.69    135.64 o 
   1   6   3    15322.83    15315.46    307.67 o 
   2   6   3      211.10      241.60     69.67 o 
   3   6   3     2809.08     2688.11    183.97 o 
   4   6   3     7953.68     7537.61    329.27 o 
   5   6   3        5.71       34.94     48.32 o 
  -6   7   3       17.69       82.34     57.60 o 
  -5   7   3     1749.27     1685.44    169.67 o 
  -4   7   3     4354.56     4416.84    242.77 o 
  -3   7   3      527.46      568.77    107.36 o 
  -2   7   3     2608.45     2617.95    181.53 o 
  -1   7   3      147.81      163.94     60.97 o 
   0   7   3     7972.41     7659.27    316.16 o 
   1   7   3     3832.29     3565.24    213.05 o 
   2   7   3      344.60      366.74     62.03 o 
   3   7   3     5962.97     6014.40    297.56 o 
   4   7   3      835.88      959.42    146.59 o 
  -5   8   3     3280.38     3224.66    227.59 o 
  -4   8   3      883.32      903.16    134.86 o 
  -3   8   3     4452.32     4535.92    255.65 o 
  -2   8   3    10445.08    10622.19    402.01 o 
  -1   8   3      976.51      987.72    139.11 o 
   0   8   3     2447.60     2598.75    194.77 o 
   1   8   3       37.46       96.51     57.00 o 
   2   8   3      777.71      621.57    120.42 o 
   3   8   3     1799.85     2164.48    206.68 o 
  -4   9   3       26.08       -8.68     48.65 o 
  -3   9   3      822.68      892.64    142.20 o 
  -2   9   3       44.66       75.19     62.49 o 
  -1   9   3     5315.76     5338.56    295.30 o 
   0   9   3     4221.62     3938.63    254.64 o 
   1   9   3      165.04      177.83     78.09 o 
  -2  -9   4     1104.86      953.75    103.17 o 
  -1  -9   4     5235.72     4927.92    193.43 o 
   0  -9   4       54.23       75.76     66.39 o 
   1  -9   4     8898.77     9089.52    406.95 o 
   2  -9   4     5491.41     5629.93    322.48 o 
   3  -9   4       40.66      -66.65     62.45 o 
   4  -9   4     1742.93     1455.91    202.11 o 
  -4  -8   4     2518.75     2602.31    239.96 o 
  -3  -8   4     1911.74     1856.05    129.70 o 
  -2  -8   4     1263.71     1188.17    103.86 o 
  -1  -8   4     4631.36     4449.25    171.81 o 
   0  -8   4        6.59      -18.80     27.67 o 
   1  -8   4     3175.84     3107.64    138.83 o 
   2  -8   4      839.21      975.67    154.99 o 
   3  -8   4     4854.05     5370.82    313.21 o 
   4  -8   4     2174.74     2273.45    224.87 o 
   5  -8   4      149.16       98.96     80.22 o 
  -5  -7   4     3481.37     2885.28    214.02 o 
  -4  -7   4     3475.32     3190.95    155.45 o 
  -3  -7   4      256.43      253.26     55.28 o 
  -2  -7   4     9387.14     8906.74    242.96 o 
  -1  -7   4      405.97      438.19     62.53 o 
   0  -7   4     3785.97     3616.20    140.01 o 
   1  -7   4     3815.12     3676.93    140.17 o 
   2  -7   4      112.62       66.99     39.49 o 
   3  -7   4     2360.65     2242.67    204.28 o 
   4  -7   4      242.76      237.37     93.79 o 
   5  -7   4     3397.54     3451.70    256.44 o 
   6  -7   4     1956.98     1904.58    218.64 o 
  -6  -6   4       84.69       64.94     55.80 o 
  -5  -6   4      953.07      967.59    136.02 o 
  -4  -6   4       44.12       24.84     50.98 o 
  -3  -6   4      853.99      793.93     80.99 o 
  -2  -6   4     3109.30     3027.73    127.58 o 
  -1  -6   4      116.47       66.56     30.42 o 
   0  -6   4     7023.60     6749.22    224.89 o 
   1  -6   4      742.37      815.96     67.10 o 
   2  -6   4     7567.77     7764.32    197.59 o 
   3  -6   4     6499.36     6871.68    323.68 o 
   4  -6   4      268.60      300.38     94.71 o 
   5  -6   4     2306.55     2087.82    201.51 o 
   6  -6   4      411.32      186.84     85.80 o 
   7  -6   4      366.72      422.87    121.94 o 
  -6  -5   4     5353.26     5017.23    278.78 o 
  -5  -5   4     6972.04     7772.67    322.99 o 
  -4  -5   4      741.36      783.50     80.98 o 
  -3  -5   4     5914.47     5836.82    141.70 o 
  -2  -5   4     2938.41     2846.49    148.13 o 
  -1  -5   4      754.33      683.56     60.26 o 
   0  -5   4      471.66      362.93     44.80 o 
   1  -5   4       38.67       77.25     56.61 o 
   2  -5   4      548.37      509.52     51.57 o 
   3  -5   4      112.52      183.00     63.81 o 
   4  -5   4     8472.47     8710.04    356.82 o 
   5  -5   4     5129.06     4452.47    256.85 o 
   6  -5   4      366.08      503.87    115.30 o 
   7  -5   4     3457.36     3639.36    267.47 o 
  -7  -4   4      125.36       40.89     49.48 o 
  -6  -4   4     1496.92     1544.67    158.45 o 
  -5  -4   4      587.02      606.43     98.63 o 
  -4  -4   4     9399.58     9419.43    237.99 o 
  -3  -4   4     8986.56     8685.94    287.04 o 
  -2  -4   4      628.63      668.10     57.41 o 
  -1  -4   4    19112.31    18576.15    307.20 o 
   0  -4   4     3453.64     3293.65    120.93 o 
   1  -4   4     6256.05     6267.25    165.77 o 
   2  -4   4     9146.78     8818.35    295.14 o 
   3  -4   4     2542.66     2656.87     97.72 o 
   4  -4   4     1573.68     1441.42    144.14 o 
   5  -4   4      116.64       84.79     56.91 o 
   6  -4   4     1979.01     2098.85    194.91 o 
   7  -4   4     1980.75     2024.17    208.76 o 
  -7  -3   4     1052.99     1189.04    153.79 o 
  -6  -3   4     2732.48     3098.01    198.51 o 
  -5  -3   4     1351.25     1172.29    121.80 o 
  -4  -3   4     1301.63     1155.26    107.36 o 
  -3  -3   4      296.30      293.15     43.22 o 
  -2  -3   4    15391.71    15857.25    365.27 o 
  -1  -3   4     6396.86     6489.34    104.65 o 
   0  -3   4        1.99       37.04     27.09 o 
   1  -3   4    13313.35    13038.90    208.44 o 
   2  -3   4    11785.13    12681.22    212.27 o 
   3  -3   4     6272.97     6345.52    145.19 o 
   4  -3   4    20782.46    19242.77    831.09 o 
   5  -3   4      667.97      613.86    104.59 o 
   6  -3   4     1327.41     1265.43    154.16 o 
   7  -3   4      391.45      492.29    117.28 o 
  -7  -2   4     3315.31     3590.99    223.67 o 
  -6  -2   4     1170.85     1212.12    131.13 o 
  -5  -2   4     1413.88     1593.78    123.97 o 
  -4  -2   4    28049.16    29019.45    620.37 o 
  -3  -2   4     9403.64     9660.55    199.55 o 
  -2  -2   4     9453.89     9124.17    174.47 o 
  -1  -2   4     1705.94     1859.30     55.82 o 
   0  -2   4    20708.38    20641.80    280.54 o 
   1  -2   4     1349.14     1374.77     89.66 o 
   2  -2   4      247.36      227.01     42.85 o 
   3  -2   4     6341.10     6178.30    130.23 o 
   4  -2   4      532.67      473.56     43.85 o 
   5  -2   4     5580.11     5378.10    150.18 o 
   6  -2   4     7659.39     7644.09    342.19 o 
   7  -2   4      100.25      183.00     74.77 o 
   8  -2   4     2290.83     2178.05    237.33 o 
  -8  -1   4      880.40      896.05    142.43 o 
  -7  -1   4     3004.46     2859.21    190.53 o 
  -6  -1   4      124.46      102.65     50.03 o 
  -5  -1   4     2843.57     3167.06    166.34 o 
  -4  -1   4     4371.70     4539.29    181.34 o 
  -3  -1   4     7484.67     7305.91    216.56 o 
  -2  -1   4    16463.08    15859.85    198.93 o 
  -1  -1   4      647.42      657.78     30.32 o 
   0  -1   4    15669.14    16264.12    277.76 o 
   1  -1   4     5725.61     6272.27    187.80 o 
   2  -1   4     1439.18     1411.48     77.79 o 
   3  -1   4    22071.41    21605.23    314.42 o 
   4  -1   4     1548.59     1609.15     70.49 o 
   5  -1   4      249.86      341.53     46.27 o 
   6  -1   4      153.12      226.44     78.28 o 
   7  -1   4     2110.88     2191.62    220.11 o 
   8  -1   4      898.77     1272.63    202.07 o 
  -8   0   4     1728.27     1748.26    174.33 o 
  -7   0   4     1802.00     1833.60    158.27 o 
  -6   0   4       74.97      128.96     49.52 o 
  -5   0   4    11023.42    10972.32    326.82 o 
  -4   0   4     8777.06     8507.92    255.61 o 
  -3   0   4     2762.27     2711.28    118.85 o 
  -2   0   4    15454.30    15080.31    234.45 o 
  -1   0   4     9321.50     9224.36    120.78 o 
   0   0   4    15647.18    14922.65    170.26 o 
   1   0   4       10.22        4.11     21.53 o 
   2   0   4    20041.98    19521.83    358.35 o 
   3   0   4     1067.46     1030.92     63.14 o 
   4   0   4     4300.56     4184.91    153.93 o 
   5   0   4    10698.92    10681.54    302.64 o 
   6   0   4     1732.73     1818.09    126.23 o 
   7   0   4     1441.30     1594.33    201.84 o 
  -8   1   4     2152.63     2115.88    188.36 o 
  -7   1   4      231.25      213.47     67.76 o 
  -6   1   4     2216.15     2034.60    140.40 o 
  -5   1   4     6266.90     5464.70    213.56 o 
  -4   1   4     2970.19     2772.94    136.02 o 
  -3   1   4    21926.53    21552.27    454.40 o 
  -2   1   4     1865.60     1835.63     69.52 o 
  -1   1   4     5061.68     5399.61    117.35 o 
   0   1   4     1799.30     1832.76     38.92 o 
   1   1   4      413.49      383.18     41.22 o 
   2   1   4    23004.88    23598.55    450.52 o 
   3   1   4      371.03      507.52     57.14 o 
   4   1   4     6337.89     6301.58    211.07 o 
   5   1   4      648.13      743.93     86.82 o 
   6   1   4     4802.54     5376.36    234.14 o 
   7   1   4     5854.68     6791.61    290.41 o 
  -8   2   4       79.93      113.98     42.00 o 
  -7   2   4      389.89      329.18    128.31 o 
  -6   2   4     2347.13     2346.89    154.07 o 
  -5   2   4      439.78      412.86     73.06 o 
  -4   2   4     1455.17     1325.25     99.93 o 
  -3   2   4      190.15      224.58     30.87 o 
  -2   2   4    16186.03    16817.80    214.31 o 
  -1   2   4    16597.08    15798.21    192.19 o 
   0   2   4     5157.94     5143.70    266.68 o 
   1   2   4    12072.98    12084.97    203.39 o 
   2   2   4    20331.69    19905.14    422.46 o 
   3   2   4      339.11      437.83     63.19 o 
   4   2   4     6094.35     6707.93    235.71 o 
   5   2   4     1682.38     1654.65    123.83 o 
   6   2   4      470.57      594.15     97.53 o 
   7   2   4      186.83      204.47     70.71 o 
  -8   3   4      475.40      397.55    114.21 o 
  -7   3   4     1405.04     1539.07    107.73 o 
  -6   3   4     1281.92     1333.02     91.90 o 
  -5   3   4      297.59      299.48     47.07 o 
  -4   3   4     8452.96     8114.62    186.06 o 
  -3   3   4     2408.04     2403.42     88.83 o 
  -2   3   4     2262.28     2579.70     84.58 o 
  -1   3   4     1588.93     1561.91     50.30 o 
   0   3   4      932.82      812.60     38.33 o 
   1   3   4    15133.26    14498.35    284.11 o 
   2   3   4     2417.89     2547.66    132.51 o 
   3   3   4     6050.72     6306.79    227.82 o 
   4   3   4     4889.62     4878.34    211.53 o 
   5   3   4     1170.61     1169.80    120.88 o 
   6   3   4     8502.79     8504.09    334.62 o 
   7   3   4     1383.65     1509.59    165.19 o 
  -8   4   4      631.12      570.59     81.60 o 
  -7   4   4     4426.93     4491.92    173.79 o 
  -6   4   4      508.53      568.21     69.05 o 
  -5   4   4     8664.36     8427.59    305.80 o 
  -4   4   4     3359.77     3493.61    126.12 o 
  -3   4   4     4629.62     4718.89    139.43 o 
  -2   4   4    10100.96     9835.19    199.50 o 
  -1   4   4     6786.17     6660.89    123.41 o 
   0   4   4     1034.25     1095.51     48.73 o 
   1   4   4     2013.95     2055.30     65.78 o 
   2   4   4     1651.20     1643.11    123.23 o 
   3   4   4     5156.76     5217.44    224.17 o 
   4   4   4      106.70      222.42     63.46 o 
   5   4   4     4059.74     4505.92    235.48 o 
   6   4   4     1951.68     1779.60    171.74 o 
  -7   5   4      707.41      682.72    120.00 o 
  -6   5   4        2.02       31.25     46.94 o 
  -5   5   4     4735.53     4715.84    211.94 o 
  -4   5   4      324.08      418.81    153.40 o 
  -3   5   4     3637.37     3898.03    305.01 o 
  -2   5   4     1045.57     1094.11     72.46 o 
  -1   5   4     3858.79     3903.16    121.11 o 
   0   5   4    13625.47    12891.35    198.91 o 
   1   5   4     8600.60     8320.96    196.72 o 
   2   5   4     3213.03     2742.76    163.48 o 
   3   5   4     3206.96     3192.03    187.90 o 
   4   5   4       71.88       17.95     41.68 o 
   5   5   4     3030.02     3176.43    149.69 o 
   6   5   4      490.24      720.85    129.19 o 
  -7   6   4     3657.96     3732.09    240.65 o 
  -6   6   4      302.10      292.07     89.63 o 
  -5   6   4     3659.14     3488.57    215.87 o 
  -4   6   4        7.10       18.32     46.02 o 
  -3   6   4     4505.48     4785.30    240.88 o 
  -2   6   4     1348.23     1590.27    145.76 o 
  -1   6   4     3123.76     3057.07    183.33 o 
   0   6   4     2720.25     2773.03    176.31 o 
   1   6   4     1584.80     1638.42     93.00 o 
   2   6   4     7625.74     6987.35    291.10 o 
   3   6   4      765.62      912.07    127.25 o 
   4   6   4     2574.70     2605.49    193.39 o 
  -6   7   4     4150.52     4513.54    265.02 o 
  -5   7   4     1416.79     1613.67    172.11 o 
  -4   7   4     2395.34     2328.79    192.84 o 
  -3   7   4     6395.13     6184.99    289.53 o 
  -2   7   4     1013.91     1048.46    134.63 o 
  -1   7   4     6737.87     6642.94    298.07 o 
   0   7   4     3363.75     3779.72    222.14 o 
   1   7   4     1780.63     1598.81    157.94 o 
   2   7   4      624.62      656.46    113.86 o 
   3   7   4        9.95       -7.43     42.83 o 
   4   7   4     2966.05     3252.08    230.31 o 
  -5   8   4      233.74      192.00     78.60 o 
  -4   8   4     3120.72     3173.75    220.57 o 
  -3   8   4     1975.92     2089.66    189.19 o 
  -2   8   4     1196.58     1157.01    149.50 o 
  -1   8   4     5089.79     5169.12    279.33 o 
   0   8   4      655.93      775.54    129.93 o 
   1   8   4     8498.63     7600.98    347.22 o 
   2   8   4     1798.84     1628.95    179.22 o 
   3   8   4      273.97      243.33     86.59 o 
  -4   9   4     2751.52     2347.16    216.28 o 
  -3   9   4        8.35      -11.22     47.31 o 
  -2   9   4     2231.03     2595.11    224.68 o 
  -1   9   4     2828.45     2979.21    223.67 o 
   0   9   4      468.29      593.37    120.74 o 
   1   9   4      486.87      496.86    115.62 o 
  -2  -9   5      697.87      758.02    197.06 o 
  -1  -9   5      296.33      286.94    126.65 o 
   0  -9   5     3309.10     3242.09    154.27 o 
   1  -9   5     2372.29     2691.57    224.45 o 
   2  -9   5      658.04      801.71    148.48 o 
   3  -9   5     1947.71     2217.33    235.81 o 
   4  -9   5      198.61      157.57     94.71 o 
  -4  -8   5      425.52      353.94     75.88 o 
  -3  -8   5     6021.99     5670.28    210.96 o 
  -2  -8   5     1963.59     1951.82    148.69 o 
  -1  -8   5     1020.65     1045.11    136.71 o 
   0  -8   5     2416.93     2563.91    127.69 o 
   1  -8   5       14.02       10.48     53.63 o 
   2  -8   5     3191.23     3369.49    246.70 o 
   3  -8   5     2203.04     2149.44    218.54 o 
   4  -8   5      138.22       72.83     75.92 o 
   5  -8   5      755.80      679.95    153.10 o 
  -5  -7   5     1497.72     1611.87    175.16 o 
  -4  -7   5      207.18      129.18     45.84 o 
  -3  -7   5      341.54      279.30     60.16 o 
  -2  -7   5     1612.60     1804.49    109.79 o 
  -1  -7   5     2676.28     2615.94    120.70 o 
   0  -7   5      647.98      688.99     71.12 o 
   1  -7   5     2880.05     2866.25    203.50 o 
   2  -7   5     3263.95     3326.39    231.56 o 
   3  -7   5      205.53      176.77     82.39 o 
   4  -7   5     6526.60     6699.02    357.05 o 
   5  -7   5     2553.14     2581.77    238.53 o 
   6  -7   5       21.50       96.09     83.82 o 
  -6  -6   5     3650.61     3610.70    248.04 o 
  -5  -6   5        1.89      -18.19     36.74 o 
  -4  -6   5     5299.11     5314.39    193.22 o 
  -3  -6   5     6110.34     6308.06    198.87 o 
  -2  -6   5      988.12      999.49     81.74 o 
  -1  -6   5     2797.25     2813.34    142.71 o 
   0  -6   5      565.54      525.70    105.97 o 
   1  -6   5     4020.33     4021.52    133.31 o 
   2  -6   5     1065.72     1259.29    151.30 o 
   3  -6   5      231.48      430.63    107.13 o 
   4  -6   5     3111.94     3297.59    232.94 o 
   5  -6   5      375.73      303.38     93.33 o 
   6  -6   5     6343.87     6492.24    355.25 o 
  -6  -5   5     1209.02     1237.64    155.87 o 
  -5  -5   5     3471.84     3720.13    218.73 o 
  -4  -5   5     4237.94     4166.06    160.30 o 
  -3  -5   5      533.92      494.27     61.94 o 
  -2  -5   5     7290.09     6749.22    181.26 o 
  -1  -5   5    19415.90    18510.25    327.35 o 
   0  -5   5      234.59      224.28     38.18 o 
   1  -5   5    12148.36    12484.77    374.06 o 
   2  -5   5       16.99      -23.78     17.06 o 
   3  -5   5     6941.10     6882.07    311.04 o 
   4  -5   5     1357.06     1243.41    151.34 o 
   5  -5   5     1240.94     1130.75    150.60 o 
   6  -5   5      836.15      832.03    145.85 o 
   7  -5   5      120.02       77.86     70.62 o 
  -7  -4   5     1298.06     1244.61    165.83 o 
  -6  -4   5      547.65      632.09    109.71 o 
  -5  -4   5      734.81      714.16    109.25 o 
  -4  -4   5     3380.73     3420.95    135.76 o 
  -3  -4   5     2214.44     2331.03    104.16 o 
  -2  -4   5     7261.43     6923.99    172.83 o 
  -1  -4   5     1376.64     1422.78     48.83 o 
   0  -4   5    26782.24    25608.18    898.94 o 
   1  -4   5    11756.48    11996.27    212.87 o 
   2  -4   5     1441.63     1585.61    182.94 o 
   3  -4   5     9710.77     9572.90    352.12 o 
   4  -4   5        6.21       17.95     45.83 o 
   5  -4   5     3342.99     3326.11    220.57 o 
   6  -4   5     3761.28     3532.61    243.93 o 
   7  -4   5        3.64      -46.85     45.46 o 
  -7  -3   5     5395.50     5457.50    290.18 o 
  -6  -3   5      418.75      577.26    104.26 o 
  -5  -3   5     6376.81     6231.52    263.22 o 
  -4  -3   5       22.66       35.72     33.51 o 
  -3  -3   5     6150.42     6195.72    162.10 o 
  -2  -3   5     9269.43     9152.39    143.82 o 
  -1  -3   5       19.46       38.09     16.05 o 
   0  -3   5    14758.03    15963.47    249.79 o 
   1  -3   5     2489.38     2692.32     69.23 o 
   2  -3   5    10135.24    10422.76    176.37 o 
   3  -3   5     9121.39     9437.81    182.45 o 
   6  -3   5      595.08      681.25    125.82 o 
   7  -3   5     3284.43     3149.38    242.17 o 
  -7  -2   5       23.53       51.09     45.79 o 
  -6  -2   5     4018.78     4489.49    230.77 o 
  -5  -2   5     4943.92     5210.94    228.74 o 
  -4  -2   5      100.97      130.34     45.65 o 
  -3  -2   5    11427.05    10938.82    351.31 o 
  -2  -2   5      183.86      208.42     24.10 o 
  -1  -2   5    22823.91    23887.51    314.24 o 
   0  -2   5    20733.45    20018.61    275.51 o 
   1  -2   5      135.53      118.71     42.69 o 
   2  -2   5     8529.46     8819.90    184.16 o 
   3  -2   5       76.37       53.46     18.02 o 
   4  -2   5     7392.56     6956.08    155.54 o 
   5  -2   5     2291.34     2171.45    166.16 o 
   6  -2   5      592.01      457.35    101.17 o 
   7  -2   5     1410.71     1675.38    193.90 o 
  -8  -1   5     5781.13     6276.15    314.55 o 
  -7  -1   5       95.90       48.42     49.52 o 
  -6  -1   5     5292.95     5713.47    252.84 o 
  -5  -1   5      480.13      526.35     81.69 o 
  -4  -1   5     7026.21     7028.06    236.41 o 
  -3  -1   5     6789.03     7139.20    216.14 o 
  -2  -1   5      371.05      432.22     29.92 o 
  -1  -1   5    16548.43    16764.34    202.32 o 
   0  -1   5     1481.20     1593.01     40.15 o 
   1  -1   5    21808.31    21451.61    454.72 o 
   2  -1   5    14349.10    14009.35    263.18 o 
   3  -1   5     1908.28     2053.19     67.66 o 
   4  -1   5    12984.81    12683.13    233.01 o 
   5  -1   5     1138.77     1269.99     73.80 o 
   6  -1   5     4785.30     5096.47    286.48 o 
   7  -1   5     5091.94     5676.23    337.02 o 
  -8   0   5       49.62      110.96     63.56 o 
  -7   0   5     6099.04     6003.14    274.39 o 
  -6   0   5     7147.05     6805.36    269.87 o 
  -5   0   5      841.61      765.76     90.79 o 
  -4   0   5    19847.89    19205.76    444.38 o 
  -3   0   5     1995.34     1955.82    103.39 o 
  -2   0   5     3406.64     3243.21     90.93 o 
  -1   0   5    19980.74    19433.96    222.77 o 
   0   0   5     3742.79     3845.34     69.32 o 
   1   0   5      990.84      876.05     36.95 o 
   2   0   5       52.08       67.70     16.90 o 
   3   0   5    16725.24    16474.63    263.98 o 
   4   0   5     4723.02     4693.13    165.14 o 
   5   0   5      983.03      961.27     87.05 o 
   6   0   5     9463.74    10027.02    422.32 o 
   7   0   5        7.53       15.18     62.59 o 
  -8   1   5      135.44       92.73     60.79 o 
  -7   1   5      584.77      667.82    110.08 o 
  -6   1   5      280.54      256.30     68.49 o 
  -5   1   5     3527.10     3181.41    165.74 o 
  -4   1   5     4900.36     4383.66    179.96 o 
  -3   1   5      285.35      363.52     55.34 o 
  -2   1   5    18325.73    17674.24    283.58 o 
  -1   1   5     1637.75     1666.53     67.70 o 
   0   1   5     5803.08     5956.53     94.10 o 
   1   1   5    26403.92    26208.89    486.29 o 
   2   1   5      869.38      945.58     65.96 o 
   3   1   5     6300.10     6789.67    201.97 o 
   4   1   5      863.59      893.47     80.49 o 
   5   1   5     2561.28     2658.85    145.11 o 
   6   1   5     4703.88     4779.30    217.94 o 
  -8   2   5     1350.61     1344.31    112.08 o 
  -7   2   5     4434.30     4087.16    222.10 o 
  -6   2   5     1162.79     1236.91    125.73 o 
  -5   2   5     1016.37      798.53     96.28 o 
  -4   2   5       53.49       40.85     32.35 o 
  -3   2   5     8632.28     8129.08    252.65 o 
  -2   2   5    14853.62    15586.59    204.16 o 
  -1   2   5     7660.67     8266.64    476.39 o 
   0   2   5    12499.61    12264.70    215.97 o 
   1   2   5     3586.45     3977.15    192.07 o 
   2   2   5    15955.15    16084.67    364.39 o 
   3   2   5    18258.87    18116.59    418.12 o 
   4   2   5      879.30     1011.72    102.09 o 
   5   2   5     9477.45    10119.70    327.70 o 
   6   2   5     2340.87     2331.33    163.30 o 
   7   2   5      786.95      847.82    123.70 o 
  -8   3   5     1077.97     1307.42    112.75 o 
  -7   3   5       10.33        1.69     27.05 o 
  -6   3   5     8382.75     7989.58    215.18 o 
  -5   3   5     8952.37     8706.59    305.08 o 
  -4   3   5       64.79       99.96     31.48 o 
  -3   3   5    10180.99    10371.84    202.64 o 
  -2   3   5     7527.86     7521.75    196.25 o 
  -1   3   5      635.53      676.13     40.49 o 
   0   3   5    15437.21    15248.22    200.53 o 
   1   3   5      648.33      726.77     52.14 o 
   2   3   5     3018.59     3212.60    104.86 o 
   3   3   5       12.59      -38.68     28.80 o 
   4   3   5     6105.73     6589.77    253.44 o 
   5   3   5     6042.99     6305.13    265.53 o 
   6   3   5      248.11      380.41     85.99 o 
  -7   4   5      213.41      300.24     85.16 o 
  -6   4   5      738.27      759.33     76.39 o 
  -5   4   5      858.60     1037.83     79.82 o 
  -4   4   5     1523.57     1476.58     85.48 o 
  -3   4   5    15011.34    16157.66    291.92 o 
  -2   4   5      931.11     1162.07     64.82 o 
  -1   4   5     8144.25     8231.17    140.19 o 
   0   4   5     7412.05     7255.42    172.60 o 
   1   4   5     7809.89     7899.79    180.58 o 
   2   4   5    12502.15    12535.82    245.31 o 
   3   4   5     1285.62     1363.46    123.46 o 
   4   4   5      822.88      832.03    109.62 o 
   5   4   5      625.94      524.80     69.49 o 
   6   4   5      434.83      434.18     97.62 o 
  -7   5   5      172.60      175.53     73.57 o 
  -6   5   5     7467.88     7379.76    318.98 o 
  -5   5   5     1625.18     1821.69    162.37 o 
  -4   5   5     3020.43     3176.01    194.82 o 
  -3   5   5      613.40      695.28    104.36 o 
  -2   5   5      954.35     1039.59    116.26 o 
  -1   5   5     5031.13     5172.34    247.64 o 
   0   5   5      552.45      709.00     53.97 o 
   1   5   5     4425.89     4457.75    143.66 o 
   2   5   5     1979.15     2093.22    148.39 o 
   3   5   5     5201.21     5782.06    261.10 o 
   4   5   5    11018.99    10468.77    379.53 o 
   5   5   5      505.43      468.89    102.88 o 
  -7   6   5      632.91      675.85    129.51 o 
  -6   6   5      236.12      249.70     87.33 o 
  -5   6   5     1254.08     1478.16    157.94 o 
  -4   6   5     8312.16     8565.43    342.88 o 
  -3   6   5     2090.01     2277.70    168.47 o 
  -2   6   5     2384.97     2560.77    175.39 o 
  -1   6   5     3030.89     2794.27    181.48 o 
   0   6   5       17.03        6.28     35.17 o 
   1   6   5     2863.35     2540.60    174.83 o 
   2   6   5        8.76        2.72     34.25 o 
   3   6   5     1145.49     1074.90    138.28 o 
   4   6   5       71.72      102.00     56.03 o 
   5   6   5     2615.84     2772.85    211.25 o 
  -6   7   5      697.01      675.52    126.65 o 
  -5   7   5      601.50      517.95    108.51 o 
  -4   7   5       48.83       62.03     60.28 o 
  -3   7   5     1447.52     1426.00    155.82 o 
  -2   7   5     3184.53     3409.70    215.22 o 
  -1   7   5      159.95      166.76     64.80 o 
   0   7   5     5760.65     5700.09    280.99 o 
   1   7   5     4339.27     3981.46    234.65 o 
   2   7   5      664.88      618.20    111.65 o 
   3   7   5     8246.03     8612.79    374.96 o 
   4   7   5     2657.88     2980.87    224.31 o 
  -5   8   5     3825.41     3242.06    232.81 o 
  -4   8   5     1447.12     1670.90    180.00 o 
  -3   8   5      990.51     1129.87    154.07 o 
  -2   8   5      618.54      625.21    117.14 o 
  -1   8   5      323.89      360.24     94.16 o 
   0   8   5     5041.62     4901.10    277.25 o 
   1   8   5        6.33      -51.74     36.05 o 
   2   8   5     3200.55     3571.10    244.57 o 
   3   8   5     3174.91     3204.72    241.25 o 
  -3   9   5     6940.44     7904.77    375.10 o 
  -2   9   5     3981.97     4082.87    266.73 o 
  -1   9   5       70.91       74.77     67.06 o 
   0   9   5     3450.41     4004.96    266.13 o 
   1   9   5      109.33      103.20     66.28 o 
  -2  -9   6     1667.20     1449.29    120.51 o 
  -1  -9   6     7051.72     7500.49    244.09 o 
   0  -9   6     2033.36     1839.14    207.05 o 
   1  -9   6     3221.44     3828.04    272.96 o 
   2  -9   6      485.45      584.32    139.48 o 
   3  -9   6     1384.61     1930.48    231.01 o 
  -4  -8   6     3002.95     2871.91    161.48 o 
  -3  -8   6       49.15       31.37     34.56 o 
  -2  -8   6     2199.46     2092.24    125.94 o 
  -1  -8   6      423.83      410.68    125.20 o 
   0  -8   6     2662.52     2759.81    131.90 o 
   1  -8   6     8491.74     8502.61    392.18 o 
   2  -8   6     1793.51     2007.69    212.40 o 
   3  -8   6     2156.46     2230.39    229.57 o 
   4  -8   6     3939.43     4254.19    294.28 o 
   5  -8   6      126.53       60.97     85.57 o 
  -5  -7   6     2175.76     2291.45    200.08 o 
  -4  -7   6     3931.17     3607.29    167.07 o 
  -3  -7   6       23.39       15.37     48.00 o 
  -2  -7   6     7470.12     6954.09    211.94 o 
  -1  -7   6     4227.56     4094.46    153.60 o 
   0  -7   6      961.68     1063.62    130.60 o 
   1  -7   6      754.31      948.58    145.48 o 
   2  -7   6     2474.31     2625.38    215.31 o 
   3  -7   6     7970.48     8034.14    380.32 o 
   4  -7   6      159.37      114.00     80.03 o 
   5  -7   6     6155.21     5679.46    340.67 o 
   6  -7   6     1614.92     1679.99    219.51 o 
  -5  -6   6     4867.98     4339.39    247.99 o 
  -4  -6   6      633.76      682.19     81.44 o 
  -3  -6   6     7341.56     6736.63    239.91 o 
  -2  -6   6    10024.25     9626.45    238.62 o 
  -1  -6   6      820.96      846.73     84.23 o 
   0  -6   6    17851.73    18084.31    331.92 o 
   1  -6   6     2291.14     2336.54     98.53 o 
   2  -6   6     1118.66     1068.21    145.85 o 
   3  -6   6     1355.25     1584.31    181.16 o 
   4  -6   6     1496.01     1669.38    186.79 o 
   5  -6   6     5238.77     5248.09    313.12 o 
   6  -6   6      215.12      147.33     87.74 o 
  -6  -5   6      470.89      737.97    126.33 o 
  -5  -5   6     1796.39     2107.53    165.97 o 
  -4  -5   6       12.30       53.88     29.66 o 
  -3  -5   6     7729.05     7383.26    205.74 o 
  -2  -5   6     2682.46     2751.30    119.52 o 
  -1  -5   6     3590.43     3719.68    124.98 o 
   0  -5   6     4962.35     4927.08    137.07 o 
   1  -5   6     3478.51     3344.98    106.37 o 
   2  -5   6    13690.68    14563.40    475.44 o 
   3  -5   6     7162.43     7027.27    321.52 o 
   4  -5   6     2233.20     2246.50    200.04 o 
   5  -5   6     5353.39     5431.60    298.30 o 
   6  -5   6       89.98       11.63     55.43 o 
   7  -5   6     2122.09     2186.45    236.45 o 
  -7  -4   6      126.30       14.26     52.99 o 
  -5  -4   6     3831.07     4129.16    221.04 o 
  -4  -4   6     1595.34     1706.82    104.91 o 
  -3  -4   6     6240.76     6218.33    175.29 o 
  -2  -4   6      746.70      928.17     66.06 o 
  -1  -4   6    11093.72    11037.41    167.84 o 
   0  -4   6     6849.47     7192.99    156.15 o 
   1  -4   6     1833.56     1966.60     68.72 o 
   2  -4   6     2485.98     2606.27     77.81 o 
   3  -4   6     3703.49     3721.38    214.99 o 
   4  -4   6    10574.33     9874.62    376.95 o 
   5  -4   6       89.82      101.77     65.45 o 
   6  -4   6     2098.56     2200.62    212.87 o 
   7  -4   6     2057.05     2207.68    232.02 o 
  -7  -3   6      383.39      387.89     94.11 o 
  -6  -3   6      225.19      290.13     78.88 o 
  -5  -3   6      170.98      205.02     60.60 o 
  -4  -3   6     9049.05     8698.60    320.11 o 
  -3  -3   6     1811.71     1842.81    163.80 o 
  -2  -3   6    11353.27    11483.45    171.58 o 
  -1  -3   6     8284.30     8485.77    137.50 o 
   0  -3   6     5498.24     5973.74    146.96 o 
   1  -3   6    13238.42    13206.65    203.26 o 
   2  -3   6    14451.68    14362.71    214.83 o 
   3  -3   6      448.73      542.09     92.26 o 
   4  -3   6     1396.84     1306.88    140.86 o 
   5  -3   6       55.14       -1.66     43.48 o 
   6  -3   6     1812.26     1779.60    181.34 o 
   7  -3   6      202.05      177.42     86.22 o 
  -7  -2   6     5294.11     5010.95    266.64 o 
  -6  -2   6     2621.74     2488.44    171.42 o 
  -5  -2   6      999.04     1063.78    113.13 o 
  -4  -2   6     1304.02     1267.88    101.03 o 
  -3  -2   6        2.48       -2.87     18.17 o 
  -2  -2   6     4843.49     4834.27     98.62 o 
  -1  -2   6      977.82     1085.10     42.24 o 
   0  -2   6     6351.58     6665.85    122.03 o 
   1  -2   6     2248.67     2177.96    127.90 o 
   2  -2   6     1841.51     1991.82    127.16 o 
   3  -2   6    32625.22    30913.10    420.70 o 
   4  -2   6     9440.01     9112.41    331.72 o 
   5  -2   6     1044.66     1217.52    142.71 o 
   6  -2   6     2094.88     2542.91    203.36 o 
   7  -2   6       31.30       72.00     64.85 o 
  -8  -1   6     1721.87     1896.83    188.50 o 
  -7  -1   6     1273.74     1383.03    151.85 o 
  -6  -1   6     1718.67     1743.36    150.37 o 
  -5  -1   6    12878.09    13151.98    379.86 o 
  -4  -1   6     8561.23     8172.15    259.62 o 
  -3  -1   6      243.25      415.53     57.56 o 
  -2  -1   6     8394.55     8315.91    133.58 o 
  -1  -1   6     1563.55     1553.89     48.83 o 
   0  -1   6     4078.55     3711.79     69.96 o 
   1  -1   6     6409.01     6342.56    203.13 o 
   2  -1   6     3832.47     4136.03     83.05 o 
   3  -1   6     2927.04     2890.25     81.23 o 
   4  -1   6     4669.09     4614.57    123.61 o 
   5  -1   6    11992.41    11672.26    415.21 o 
   6  -1   6     2354.29     2702.23    209.96 o 
   7  -1   6     1717.00     1766.44    211.39 o 
  -8   0   6     1315.69     1100.24    150.33 o 
  -7   0   6     1032.32     1303.14    142.71 o 
  -6   0   6     1572.39     1526.07    135.37 o 
  -5   0   6     3549.14     3369.17    171.42 o 
  -4   0   6     1315.54     1205.20     95.68 o 
  -3   0   6    16242.57    15655.24    271.21 o 
  -2   0   6     8685.79     8730.51    140.43 o 
  -1   0   6     5349.87     5563.86     93.99 o 
   0   0   6    12375.58    12768.88    165.14 o 
   1   0   6     1341.57     1303.48     47.38 o 
   2   0   6    16788.46    16618.04    246.60 o 
   3   0   6    12243.66    12321.90    355.92 o 
   4   0   6      154.62      221.12     55.94 o 
   5   0   6      332.19      324.65     48.13 o 
   6   0   6       43.76       59.49     53.22 o 
   7   0   6     2282.04     2705.23    265.62 o 
  -8   1   6     3263.53     3144.67    217.34 o 
  -7   1   6      181.69      174.88     68.12 o 
  -6   1   6     3814.07     4030.06    208.02 o 
  -5   1   6     6298.52     5883.28    235.81 o 
  -4   1   6     1126.07     1180.37    101.73 o 
  -3   1   6     1568.11     1635.06     78.72 o 
  -2   1   6     1103.64     1195.03     63.76 o 
  -1   1   6     2602.37     2752.98     90.17 o 
   0   1   6     2674.64     2712.51     59.87 o 
   1   1   6      413.51      428.23     32.23 o 
   2   1   6    21908.13    21970.58    434.83 o 
   3   1   6      792.49      877.77     73.94 o 
   4   1   6    15675.72    15306.31    371.55 o 
   5   1   6     6308.41     6944.42    243.61 o 
   7   1   6      703.22     1105.50    196.07 o 
  -8   2   6     1099.37      981.21     98.91 o 
  -7   2   6      118.90      164.22     67.02 o 
  -6   2   6     2214.65     2004.05    148.57 o 
  -5   2   6      294.27      337.95     72.00 o 
  -4   2   6     5848.28     5412.54    218.13 o 
  -3   2   6    16537.84    15888.74    397.72 o 
  -2   2   6     2015.38     2151.42     88.10 o 
  -1   2   6    11680.23    12150.20    230.01 o 
   0   2   6      375.55      464.46     71.52 o 
   1   2   6     8562.45     8610.03    176.76 o 
   2   2   6     1131.76     1112.70     82.80 o 
   3   2   6     2587.07     2828.19    139.16 o 
   4   2   6      230.74      369.33     65.91 o 
   5   2   6      684.43      722.74     94.16 o 
   6   2   6     4397.91     4774.31    233.17 o 
  -8   3   6      196.67      270.47     87.14 o 
  -7   3   6     1619.39     1513.72    169.48 o 
  -6   3   6     5261.62     5281.90    171.60 o 
  -5   3   6      107.32       93.98     34.27 o 
  -4   3   6     3216.75     2996.89    107.11 o 
  -3   3   6       58.42      143.45     35.01 o 
  -2   3   6    19434.41    19580.04    253.81 o 
  -1   3   6     5955.23     5727.62    147.26 o 
   0   3   6     1486.76     1666.27     78.62 o 
   1   3   6    26273.59    25600.74    396.04 o 
   2   3   6     2503.73     2672.40    137.75 o 
   3   3   6     1940.34     2043.42    130.99 o 
   4   3   6     5778.91     6099.83    245.04 o 
   5   3   6       90.28      147.97     53.59 o 
   6   3   6      422.04      351.61     85.71 o 
  -6   4   6      696.23      609.80    108.74 o 
  -5   4   6     2212.19     1931.63    153.00 o 
  -4   4   6     7554.76     7203.17    285.05 o 
  -3   4   6      503.50      645.57     99.37 o 
  -2   4   6     2353.76     2547.64    125.15 o 
  -1   4   6      215.27      329.53     48.00 o 
   0   4   6    12776.36    13131.92    194.40 o 
   1   4   6     8345.31     8227.38    192.65 o 
   2   4   6     5155.10     5340.27    151.43 o 
   3   4   6     5034.56     4942.13    224.36 o 
   4   4   6      150.54      145.11     61.20 o 
   5   4   6     3718.31     3633.60    152.12 o 
   6   4   6     4285.49     4241.50    251.87 o 
  -7   5   6      685.91      690.89    125.63 o 
  -6   5   6      195.09      180.10     71.63 o 
  -5   5   6     2696.68     2677.54    186.74 o 
  -4   5   6      953.25     1046.24    131.40 o 
  -3   5   6     6850.65     6713.14    283.11 o 
  -2   5   6     9352.67     9885.69    343.81 o 
  -1   5   6     2693.25     2725.87    114.62 o 
   0   5   6     3262.41     3273.13    121.95 o 
   1   5   6      378.00      437.13     83.36 o 
   2   5   6     3166.64     3066.90    184.34 o 
   3   5   6     1098.87     1182.44    131.63 o 
   4   5   6      821.99      800.14    123.23 o 
   5   5   6     1442.21     1653.22    168.60 o 
  -7   6   6      248.42      211.57     81.79 o 
  -6   6   6      678.54      707.56    127.39 o 
  -5   6   6     2114.66     2048.45    185.50 o 
  -4   6   6       23.64       73.43     51.97 o 
  -3   6   6     1792.63     1766.12    163.11 o 
  -2   6   6       83.35      115.99     59.31 o 
  -1   6   6     7304.16     7421.58    204.07 o 
   0   6   6    11660.50    10636.08    377.22 o 
   1   6   6       83.69      134.22     60.14 o 
   2   6   6     4463.67     4666.86    245.27 o 
   3   6   6     2840.42     2748.80    194.54 o 
   4   6   6      875.82      871.91    138.42 o 
  -6   7   6     1123.92     1056.26    153.60 o 
  -5   7   6      793.11      717.11    133.66 o 
  -4   7   6      131.74      155.13     74.12 o 
  -3   7   6     1207.71     1215.35    150.14 o 
  -2   7   6      104.69      104.17     62.72 o 
  -1   7   6     2178.95     1976.03    177.56 o 
   0   7   6      336.49      280.53     80.49 o 
   1   7   6     8011.06     7536.78    333.98 o 
   2   7   6     6099.79     6608.46    313.72 o 
   3   7   6      323.78      292.81     88.85 o 
   4   7   6     4578.99     4668.89    285.33 o 
  -5   8   6      355.55      335.36    101.17 o 
  -4   8   6     2951.46     2957.70    220.57 o 
  -3   8   6     1822.22     2000.12    195.51 o 
  -2   8   6     1469.97     1636.61    177.74 o 
  -1   8   6     6848.19     6929.42    335.78 o 
   0   8   6      580.59      462.98    109.25 o 
   1   8   6     1187.87     1363.56    170.40 o 
   2   8   6      189.71      282.98     91.57 o 
  -3   9   6      130.67       65.72     65.49 o 
  -2   9   6     2141.44     2149.53    216.51 o 
  -1   9   6     1936.37     1539.08    189.88 o 
   0   9   6     1834.83     1858.66    206.13 o 
  -2  -9   7     1688.09     1740.11    263.68 o 
  -1  -9   7       94.04      176.22     86.68 o 
   0  -9   7     3573.62     3851.49    278.78 o 
   1  -9   7      159.87       58.06     76.85 o 
   2  -9   7     6002.52     6564.89    375.84 o 
   3  -9   7     5645.61     5814.37    363.98 o 
  -3  -8   7     3558.05     3175.67    168.40 o 
  -2  -8   7      528.21      640.59     83.12 o 
  -1  -8   7     2819.24     2838.00    136.82 o 
   0  -8   7     9815.05     8924.84    407.27 o 
   1  -8   7      458.54      406.07    109.99 o 
   2  -8   7     4209.92     4402.44    295.21 o 
   3  -8   7       13.14       14.49     70.34 o 
   4  -8   7     3110.85     3231.12    266.59 o 
   5  -8   7     1402.53     1559.25    220.16 o 
  -5  -7   7      364.30      412.25     74.03 o 
  -4  -7   7     4809.13     4544.25    188.73 o 
  -3  -7   7     8766.88     8222.12    244.23 o 
  -2  -7   7      173.77      124.73     36.55 o 
  -1  -7   7     4834.57     4844.85    167.61 o 
   0  -7   7     2240.81     2256.66    120.16 o 
   1  -7   7     2158.06     2179.07    206.22 o 
   2  -7   7     4433.04     4653.02    288.05 o 
   3  -7   7      337.02      311.22    100.02 o 
   4  -7   7      939.25     1055.01    173.50 o 
   5  -7   7      147.87      181.25     92.91 o 
  -5  -6   7      445.45      440.55     74.54 o 
  -4  -6   7      764.03      834.53     88.90 o 
  -3  -6   7      435.32      359.09     57.81 o 
  -2  -6   7     1098.67     1164.33     86.39 o 
  -1  -6   7    10043.35     9767.23    232.45 o 
   0  -6   7      179.19      205.19     40.82 o 
   1  -6   7     9804.22     9296.29    383.96 o 
   2  -6   7      608.64      702.48    129.33 o 
   3  -6   7     4955.10     5555.39    310.16 o 
   4  -6   7    10024.97     9596.53    423.43 o 
   5  -6   7      919.05      995.42    165.70 o 
   6  -6   7     1948.75     1612.38    207.74 o 
  -6  -5   7     1955.93     2247.79    198.05 o 
  -5  -5   7     2660.11     2716.59    186.88 o 
  -4  -5   7     6870.38     6721.73    228.81 o 
  -3  -5   7       87.47      100.14     45.19 o 
  -2  -5   7     1917.57     1985.60     96.10 o 
  -1  -5   7     1808.76     1845.87    177.42 o 
   0  -5   7     5277.64     5637.76    168.90 o 
   1  -5   7     8959.77     8765.28    184.43 o 
   2  -5   7        3.23      -51.72     34.48 o 
   3  -5   7     3218.83     3111.81    216.05 o 
   4  -5   7      246.87      260.22     91.76 o 
   5  -5   7     5110.10     5160.77    300.19 o 
   6  -5   7     6827.78     6529.17    353.45 o 
   7  -5   7       20.59       45.09     72.32 o 
  -7  -4   7     2200.52     2299.53    211.39 o 
  -6  -4   7       35.40       31.20     43.11 o 
  -5  -4   7     2667.19     2750.46    181.53 o 
  -4  -4   7      359.03      464.83    127.18 o 
  -3  -4   7     6074.55     6148.95    202.85 o 
  -2  -4   7    11675.59    10913.85    230.54 o 
  -1  -4   7      105.05      104.19     23.17 o 
   0  -4   7     7353.19     7279.90    162.95 o 
   1  -4   7     1089.36     1053.80     48.91 o 
   2  -4   7       43.79       56.03     50.26 o 
   3  -4   7     3545.80     3394.83    211.11 o 
   4  -4   7      940.24      972.85    134.22 o 
   5  -4   7     1755.61     2117.13    198.37 o 
   6  -4   7      704.94      742.63    143.54 o 
   7  -4   7     4038.88     3879.69    290.22 o 
  -7  -3   7     2187.90     2426.96    193.34 o 
  -6  -3   7      287.16      273.33     77.22 o 
  -5  -3   7     3881.87     3718.56    201.84 o 
  -4  -3   7       70.99      105.16     32.68 o 
  -3  -3   7      409.06      362.32     47.63 o 
  -2  -3   7       31.75       45.30     22.84 o 
  -1  -3   7    11434.18    11885.99    176.65 o 
   0  -3   7    18849.99    18207.83    275.64 o 
   1  -3   7       78.26      118.17     14.85 o 
   2  -3   7    11320.30    11461.47    371.55 o 
   3  -3   7    13577.90    12780.94    408.52 o 
   5  -3   7     9221.61     8663.19    370.07 o 
   6  -3   7      520.79      425.73    102.97 o 
   7  -3   7      415.08      681.66    145.48 o 
  -7  -2   7       19.31       57.60     49.52 o 
  -6  -2   7     2653.19     2487.98    170.31 o 
  -5  -2   7     3670.77     3736.47    192.93 o 
  -4  -2   7      712.71      654.62     83.03 o 
  -3  -2   7    22202.13    21666.44    362.70 o 
  -2  -2   7     6355.64     6446.26    121.20 o 
  -1  -2   7    19713.88    20880.66    258.81 o 
   0  -2   7       42.25       69.63     15.48 o 
   1  -2   7     4605.04     4789.96    199.07 o 
   2  -2   7     2621.19     2519.09    147.10 o 
   3  -2   7      597.78      688.49     98.03 o 
   4  -2   7      956.57      793.54    107.82 o 
   5  -2   7     3253.14     3529.01    221.31 o 
   6  -2   7     1932.08     1508.30    176.22 o 
   7  -2   7     6143.41     6294.47    362.50 o 
  -8  -1   7      365.41      337.44     95.86 o 
  -7  -1   7      785.83      556.31    104.36 o 
  -6  -1   7     5044.93     5137.23    242.73 o 
  -5  -1   7       59.32       84.37     39.55 o 
  -4  -1   7     3572.85     3560.99    166.34 o 
  -3  -1   7     2305.97     2174.79     69.84 o 
  -2  -1   7     1587.73     1385.35     51.90 o 
  -1  -1   7    34954.09    32875.77    676.10 o 
   0  -1   7     7649.29     7680.15    160.06 o 
   1  -1   7      208.19      161.47     52.76 o 
   2  -1   7     4885.37     4887.15     93.72 o 
   3  -1   7      529.73      544.20     36.01 o 
   4  -1   7     5625.42     5483.30    248.68 o 
   5  -1   7       41.67       -2.26     36.88 o 
   6  -1   7     2020.88     1975.80    199.62 o 
   7  -1   7      477.00      495.38    130.39 o 
  -8   0   7      529.02      651.11    124.53 o 
  -7   0   7      310.98      367.12     84.74 o 
  -6   0   7     1321.11     1199.24    126.37 o 
  -5   0   7       88.08       31.02     35.95 o 
  -4   0   7     4624.98     4500.75    186.88 o 
  -3   0   7     4695.96     4752.67    133.40 o 
  -2   0   7     9682.69     9803.90    149.84 o 
  -1   0   7     1719.44     1740.59     51.99 o 
   0   0   7    16982.43    17002.71    234.71 o 
   1   0   7    23882.07    23300.30    319.55 o 
   2   0   7       21.07       44.84     18.25 o 
   3   0   7     6357.10     6272.80    140.40 o 
   4   0   7     3846.89     3804.18    117.41 o 
   5   0   7      393.33      431.09     98.31 o 
   6   0   7     4471.22     5040.90    304.95 o 
   7   0   7      920.14     1191.03    196.71 o 
  -8   1   7      396.14      335.96     94.71 o 
  -7   1   7     4841.31     4529.55    245.36 o 
  -6   1   7      671.25      865.73    113.91 o 
  -5   1   7     4931.04     4714.17    213.51 o 
  -4   1   7     8982.65     8413.81    274.71 o 
  -3   1   7      236.31      245.06     40.77 o 
  -2   1   7    27479.71    26912.40    409.19 o 
  -1   1   7     4911.53     4850.86    132.67 o 
   0   1   7      658.57      915.52     60.34 o 
   1   1   7       64.65       77.23     16.94 o 
   2   1   7     1598.26     1703.57     67.13 o 
   3   1   7     7048.33     7086.81    211.71 o 
   4   1   7      332.95      354.19     58.62 o 
   5   1   7     4460.97     4919.10    199.99 o 
   6   1   7      844.04     1294.46    186.65 o 
   7   1   7      164.07      121.30     97.06 o 
  -8   2   7      482.22      415.62    124.57 o 
  -7   2   7     1031.40      975.72    131.45 o 
  -6   2   7        6.08       48.32     44.91 o 
  -5   2   7     2813.27     2687.28    163.90 o 
  -4   2   7     1198.37     1537.19    118.34 o 
  -3   2   7     8700.58     8222.79    199.12 o 
  -2   2   7     9722.55     9542.40    142.33 o 
  -1   2   7     6994.37     7439.86    174.79 o 
   0   2   7    21067.24    19846.39    319.89 o 
   1   2   7    13008.65    13101.17    361.60 o 
   2   2   7      147.54      151.39     45.05 o 
   3   2   7     5198.72     5416.05    201.10 o 
   4   2   7      286.69      414.10     67.34 o 
   5   2   7     7310.74     7746.64    281.78 o 
  -8   3   7     3910.55     3923.17    250.94 o 
  -7   3   7     3082.83     3092.38    209.96 o 
  -6   3   7      167.79      224.36     73.89 o 
  -5   3   7     1344.46     1170.30    124.62 o 
  -4   3   7       64.58       71.36     48.60 o 
  -3   3   7     4413.60     4241.79    146.27 o 
  -2   3   7       99.14      157.24     37.62 o 
  -1   3   7    10711.52    10976.44    233.60 o 
   0   3   7     4779.06     5135.31    220.02 o 
   1   3   7     4645.54     4665.41    136.81 o 
   2   3   7    30003.13    28735.74    510.84 o 
   3   3   7     4513.85     4804.87    206.45 o 
   4   3   7     2885.22     2914.31    168.88 o 
   5   3   7     4362.67     4648.36    229.11 o 
   6   3   7       21.10      -18.14     42.00 o 
  -7   4   7      655.88      435.33    100.43 o 
  -6   4   7     7267.94     6991.92    312.65 o 
  -5   4   7     2904.84     3142.18    196.57 o 
  -4   4   7     4336.81     4322.96    221.50 o 
  -3   4   7    15787.26    16198.35    460.49 o 
  -2   4   7        6.61       25.31     28.24 o 
  -1   4   7     2315.12     2303.89    103.62 o 
   0   4   7     5768.82     5604.10    162.37 o 
   1   4   7      305.17      310.05     46.91 o 
   2   4   7      655.13      575.74     59.04 o 
   3   4   7      266.65      228.01     42.15 o 
   4   4   7     8796.49     9385.84    341.96 o 
   5   4   7     1874.98     1716.73    159.19 o 
   6   4   7     1930.94     2230.11    197.36 o 
  -7   5   7      127.55      161.63     69.79 o 
  -6   5   7     1000.36     1019.75    142.02 o 
  -5   5   7      249.65      251.59     82.94 o 
  -4   5   7     9073.24     9218.85    352.21 o 
  -3   5   7     2828.54     2484.98    174.00 o 
  -2   5   7     3682.99     3922.36    169.09 o 
  -1   5   7     7768.95     7826.30    207.36 o 
   0   5   7      927.98      956.15     75.78 o 
   1   5   7    14804.47    14975.85    375.42 o 
   2   5   7    10103.61    10596.66    368.27 o 
   3   5   7      571.74      595.49    104.86 o 
   4   5   7     4103.21     3990.56    231.14 o 
   5   5   7       35.88       57.69     51.79 o 
  -6   6   7     3816.00     3461.71    235.02 o 
  -5   6   7      244.55      260.82     83.17 o 
  -4   6   7     5385.83     5361.31    276.51 o 
  -3   6   7        2.29       -5.63     39.97 o 
  -2   6   7     5736.79     5612.12    270.10 o 
  -1   6   7     1274.25     1265.44     92.16 o 
   0   6   7     3015.12     3086.38    198.24 o 
   1   6   7     3400.76     3739.38    222.19 o 
   2   6   7      585.46      743.56    121.30 o 
   3   6   7    11110.53    11965.80    436.44 o 
   4   6   7     4097.80     3962.03    247.90 o 
  -6   7   7        7.93      -25.34     44.03 o 
  -5   7   7     5539.89     5245.00    294.28 o 
  -4   7   7     5642.66     5588.99    294.93 o 
  -3   7   7      158.23      149.77     70.06 o 
  -2   7   7     5451.81     5530.75    285.33 o 
  -1   7   7     2302.71     1807.75    175.07 o 
   0   7   7     1162.35     1336.92    157.90 o 
   1   7   7     1523.74     1303.60    158.03 o 
   2   7   7       48.99       65.63     52.20 o 
   3   7   7      992.30      908.28    147.60 o 
  -4   8   7        0.57       -1.34     48.74 o 
  -3   8   7     3294.89     3242.43    232.85 o 
  -2   8   7     2163.32     2204.36    204.56 o 
  -1   8   7     1225.03     1240.09    165.70 o 
   0   8   7     7990.58     8081.27    374.78 o 
   1   8   7      197.23      176.50     81.65 o 
   2   8   7     5825.10     5997.05    328.16 o 
  -2   9   7       44.96      124.71     75.37 o 
  -1   9   7     2254.16     2535.66    234.19 o 
  -2  -9   8      654.75      605.51    145.62 o 
  -1  -9   8      495.48      512.27    130.02 o 
   0  -9   8       21.27      153.60     84.23 o 
   1  -9   8     3461.67     3678.82    279.38 o 
   2  -9   8      173.21      315.19    118.25 o 
   3  -9   8     2851.75     3452.71    287.59 o 
  -3  -8   8      414.18      314.60     62.59 o 
  -2  -8   8    12016.98    11023.74    290.77 o 
  -1  -8   8     4825.68     4613.05    292.53 o 
   0  -8   8      107.51       94.16     73.11 o 
   1  -8   8     2375.10     2072.86    218.45 o 
   2  -8   8      256.08      323.78    112.48 o 
   3  -8   8     1007.27      691.49    154.34 o 
   4  -8   8      535.93      546.52    135.65 o 
  -4  -7   8     2820.65     2663.02    144.41 o 
  -3  -7   8     1542.60     1622.65    116.47 o 
  -2  -7   8     1700.71     1617.21    102.96 o 
  -1  -7   8      108.66      102.53     44.95 o 
   0  -7   8    13015.15    12477.57    479.00 o 
   1  -7   8     6571.65     6828.11    354.56 o 
   2  -7   8      991.95      807.71    150.00 o 
   3  -7   8     7180.23     7505.21    383.46 o 
   4  -7   8      552.82      435.93    119.26 o 
   5  -7   8     1291.59     1718.67    223.07 o 
  -5  -6   8     3855.92     4138.58    287.06 o 
  -4  -6   8      172.54      159.35     49.11 o 
  -3  -6   8     6461.24     6266.07    199.91 o 
  -2  -6   8     4383.85     4281.13    154.43 o 
  -1  -6   8       12.59       19.10     20.10 o 
   0  -6   8      824.27     1016.33    145.57 o 
   1  -6   8     1481.73     1402.09    165.97 o 
   2  -6   8     4312.23     4672.77    282.15 o 
   3  -6   8     1867.21     2101.06    209.87 o 
   4  -6   8     2857.58     2866.08    232.53 o 
   5  -6   8     4625.31     4557.01    304.02 o 
   6  -6   8       29.44       56.77     74.31 o 
  -6  -5   8     2168.97     2134.99    195.70 o 
  -5  -5   8     1492.67     1515.05    115.26 o 
  -4  -5   8     3849.08     4209.39    340.76 o 
  -3  -5   8     3137.55     3186.31    265.90 o 
  -2  -5   8      165.59      166.60     38.65 o 
  -1  -5   8     7667.37     7568.39    185.43 o 
   0  -5   8    18396.96    18847.11    323.05 o 
   1  -5   8      667.43      765.29    124.53 o 
   2  -5   8     4237.41     4212.56    248.27 o 
   3  -5   8      156.84      123.46     69.09 o 
   4  -5   8     4356.54     4303.12    270.65 o 
   5  -5   8     1403.72     1271.43    174.05 o 
   6  -5   8     1094.43     1122.95    178.02 o 
  -7  -4   8       53.06       -0.55     49.62 o 
  -6  -4   8     3665.95     4022.08    240.70 o 
  -5  -4   8     1786.64     2052.46    157.48 o 
  -4  -4   8     6441.15     6793.38    200.45 o 
  -3  -4   8     4897.49     4566.55    149.79 o 
  -2  -4   8      619.95      625.89     66.53 o 
  -1  -4   8     4439.45     4528.46    103.87 o 
   0  -4   8      209.77      231.71     26.98 o 
   1  -4   8    17221.14    16473.34    492.10 o 
   2  -4   8    17957.70    17365.51    524.00 o 
   3  -4   8      455.05      458.04     99.28 o 
   4  -4   8     9682.11     9715.75    394.21 o 
   5  -4   8     1732.55     1488.87    175.48 o 
   6  -4   8     1440.71     1364.29    186.84 o 
   7  -4   8     1283.98     1128.77    187.57 o 
  -7  -3   8     3262.52     3719.76    238.53 o 
  -6  -3   8     6280.92     6297.38    291.61 o 
  -5  -3   8       87.69      228.51     63.92 o 
  -4  -3   8     7666.69     8180.49    211.88 o 
  -3  -3   8     2827.39     2894.14     91.52 o 
  -2  -3   8     2673.53     2879.29     82.79 o 
  -1  -3   8    11976.93    11968.28    424.62 o 
   0  -3   8      329.50      323.00     27.16 o 
   1  -3   8     3855.57     3754.15    198.88 o 
   2  -3   8        7.92       -8.54     34.11 o 
   3  -3   8    12372.74    12155.59    406.81 o 
   4  -3   8     7243.91     6810.34    312.47 o 
   5  -3   8      670.55      838.17    140.17 o 
   6  -3   8     5329.64     5446.14    318.10 o 
   7  -3   8      256.18      177.10     87.97 o 
  -7  -2   8      328.58      263.91     83.45 o 
  -6  -2   8      709.21      889.73    119.59 o 
  -5  -2   8     4750.97     4601.00    215.50 o 
  -4  -2   8     7011.91     6651.90    301.07 o 
  -3  -2   8      271.95      256.07     36.52 o 
  -2  -2   8    14075.14    13557.36    205.66 o 
  -1  -2   8     7141.94     7478.38    130.06 o 
   0  -2   8    11014.67    11006.75    157.70 o 
   1  -2   8    21162.24    20394.06    504.29 o 
   2  -2   8     4142.97     4263.33    200.68 o 
   3  -2   8     3266.51     3289.60    190.02 o 
   4  -2   8     1076.95     1254.86    137.68 o 
   5  -2   8     2208.78     2112.51    175.48 o 
   6  -2   8      925.09      749.93    136.20 o 
   7  -2   8      362.58      230.91     95.17 o 
  -7  -1   8     5154.99     5504.58    277.76 o 
  -6  -1   8      985.48      822.80    112.94 o 
  -5  -1   8     3073.48     2712.71    160.53 o 
  -4  -1   8     1699.28     1817.03    120.23 o 
  -3  -1   8      789.40      811.67     51.81 o 
  -2  -1   8    10882.51    11101.31    171.81 o 
  -1  -1   8       59.72       87.17     20.50 o 
   0  -1   8     6646.77     6376.85    110.35 o 
   1  -1   8      134.46      237.10     22.66 o 
   2  -1   8    22213.22    22470.37    308.90 o 
   3  -1   8    11495.68    10670.10    343.39 o 
   4  -1   8     1117.83     1205.01    131.96 o 
   5  -1   8     3128.37     3410.02    223.07 o 
   6  -1   8     2871.47     2856.85    227.13 o 
   7  -1   8      435.09      399.15    120.05 o 
  -8   0   8      339.11      529.35    115.76 o 
  -7   0   8      788.89      607.58    108.46 o 
  -6   0   8     4110.79     4011.83    210.79 o 
  -5   0   8    12761.18    11153.85    346.44 o 
  -4   0   8      120.61      119.17     45.79 o 
  -3   0   8     4332.97     4159.07    166.37 o 
  -2   0   8     7340.29     7247.96    126.84 o 
  -1   0   8      933.35      940.07     41.65 o 
   0   0   8     3478.84     3140.82     74.38 o 
   1   0   8     1219.40     1313.29     59.17 o 
   2   0   8     3559.85     3716.54     95.97 o 
   3   0   8       12.21       19.75     19.49 o 
   4   0   8    11047.91    11430.41    389.55 o 
   5   0   8     9536.94    10581.06    413.59 o 
   6   0   8       31.60      145.16     77.68 o 
   7   0   8     3329.93     3776.35    301.71 o 
  -8   1   8     1311.46     1372.79    166.90 o 
  -7   1   8       35.09      117.14     59.96 o 
  -6   1   8     1307.89     1234.41    131.40 o 
  -5   1   8      141.66       42.79     43.48 o 
  -4   1   8     4697.81     4214.82    189.84 o 
  -3   1   8    18244.51    18120.77    326.59 o 
  -2   1   8      479.10      485.14     51.70 o 
  -1   1   8    16400.76    16073.90    202.66 o 
   0   1   8    14640.16    15011.03    198.93 o 
   1   1   8     5209.47     5245.62    102.97 o 
   2   1   8    18483.54    18230.25    288.93 o 
   3   1   8     2933.13     3116.72    104.97 o 
   4   1   8     1215.60     1277.44     75.79 o 
   5   1   8      628.32      378.84     99.19 o 
   6   1   8     2781.14     3370.93    263.27 o 
   7   1   8     3377.68     4148.50    332.50 o 
  -8   2   8     2146.30     2322.33    207.74 o 
  -7   2   8      738.26      662.23    115.76 o 
  -6   2   8     6314.48     6234.84    276.88 o 
  -5   2   8     1166.24     1200.31    123.88 o 
  -4   2   8       58.57       62.12     42.79 o 
  -3   2   8     1876.82     2052.85     99.27 o 
  -2   2   8     3658.30     3761.06     74.68 o 
  -1   2   8     6353.89     6300.16    164.17 o 
   0   2   8       83.84       67.14     14.38 o 
   1   2   8     9349.58     9286.04    151.61 o 
   2   2   8     5533.73     5680.05    151.46 o 
   3   2   8     2972.48     3240.77    153.79 o 
   4   2   8    15114.63    15297.36    401.69 o 
   5   2   8     1500.71     1548.82    122.91 o 
  -7   3   8     2630.32     2483.04    191.36 o 
  -6   3   8      972.71      955.36    128.08 o 
  -5   3   8     2208.21     2181.79    158.77 o 
  -4   3   8     6278.89     6489.11    270.70 o 
  -3   3   8     3606.40     3595.93    201.56 o 
  -2   3   8      344.03      406.70     56.00 o 
  -1   3   8     4919.14     4847.98    150.88 o 
   0   3   8      543.52      528.88     55.74 o 
   1   3   8    10348.63    10665.27    230.12 o 
   2   3   8     1226.66     1413.43    101.38 o 
   3   3   8     2867.84     2881.04    162.42 o 
   4   3   8     3312.09     3287.29    181.02 o 
   5   3   8     2106.51     2313.15    164.73 o 
  -7   4   8     2712.67     2930.01    216.47 o 
  -6   4   8        5.85       51.42     53.96 o 
  -5   4   8     2471.52     2765.10    187.53 o 
  -4   4   8     1352.63     1238.06    134.17 o 
  -3   4   8     3808.88     3726.52    147.13 o 
  -2   4   8    14245.20    13556.88    292.23 o 
  -1   4   8     1219.88     1083.16     80.34 o 
   0   4   8     8300.58     8429.48    216.56 o 
   1   4   8    10667.61    10658.03    241.77 o 
   2   4   8     1207.47     1201.45     91.34 o 
   3   4   8     8125.34     8607.82    221.94 o 
   4   4   8      757.93      752.42    111.09 o 
   5   4   8      322.08      300.05     84.14 o 
  -7   5   8     2667.86     2907.53    219.79 o 
  -6   5   8      254.52      302.04     86.73 o 
  -5   5   8     5061.53     4785.48    261.28 o 
  -4   5   8     1614.39     1761.18    164.68 o 
  -3   5   8     1457.72     1252.55    139.71 o 
  -2   5   8       39.10      100.80     38.93 o 
  -1   5   8     3250.83     3187.97    132.32 o 
   0   5   8     4882.46     4791.45    159.79 o 
   1   5   8       48.14       51.03     31.49 o 
   2   5   8     4232.94     3987.69    219.14 o 
   3   5   8     3753.27     4056.42    229.34 o 
   4   5   8     1576.90     1556.81    160.85 o 
  -6   6   8     1670.53     1955.54    196.67 o 
  -5   6   8     3046.82     3111.21    217.76 o 
  -4   6   8      369.00      281.22     89.08 o 
  -3   6   8    12115.38    12122.04    430.12 o 
  -2   6   8     4305.60     4170.65    162.86 o 
  -1   6   8      325.49      360.52     58.72 o 
   0   6   8     2127.60     2322.38    176.08 o 
   1   6   8      373.43      443.60     94.57 o 
   2   6   8     2677.90     2247.65    178.48 o 
   3   6   8      117.75      116.63     62.31 o 
   4   6   8     2545.68     2272.95    202.34 o 
  -5   7   8      562.05      445.72    111.19 o 
  -4   7   8     2437.60     2661.99    209.87 o 
  -3   7   8     2030.05     1866.00    186.00 o 
  -2   7   8     2045.31     1985.17    186.70 o 
  -1   7   8    10812.59    11152.55    422.50 o 
   0   7   8     1981.50     1832.12    182.64 o 
   1   7   8     1352.63     1199.84    157.25 o 
   2   7   8     2675.79     2946.76    218.87 o 
   3   7   8      100.08       30.55     57.74 o 
  -4   8   8      766.50      917.42    156.14 o 
  -3   8   8       48.32      101.26     72.51 o 
  -2   8   8      731.13      614.88    125.82 o 
  -1   8   8      365.40      450.93    109.53 o 
   0   8   8     2758.34     2818.13    221.08 o 
   1   8   8     5296.91     5789.90    322.16 o 
  -1  -9   9       11.43        1.15     60.32 o 
   0  -9   9     3315.84     3704.39    282.88 o 
   1  -9   9     1951.90     1876.94    230.04 o 
   2  -9   9      408.55      513.94    139.34 o 
  -3  -8   9     3764.28     3831.00    173.00 o 
  -2  -8   9       10.06       22.89     61.29 o 
  -1  -8   9     2192.80     1958.35    219.47 o 
   0  -8   9     2221.69     2153.87    224.50 o 
   1  -8   9     1094.36     1014.49    174.51 o 
   2  -8   9     9656.48     9642.73    462.29 o 
   3  -8   9     3009.00     2945.47    272.36 o 
   4  -8   9      726.70      793.40    167.22 o 
  -4  -7   9      246.80      220.52     56.74 o 
  -3  -7   9     1506.60     1520.83    112.62 o 
  -2  -7   9      542.95      524.67     95.54 o 
  -1  -7   9     4785.82     4918.69    295.76 o 
   0  -7   9      555.16      586.72    129.14 o 
   1  -7   9     2745.75     2505.20    231.14 o 
   2  -7   9     1769.79     1973.95    215.13 o 
   3  -7   9       80.56      199.62     96.19 o 
   4  -7   9     5182.64     5034.35    331.44 o 
   5  -7   9      750.80      997.13    183.84 o 
  -5  -6   9      527.10      582.80     84.38 o 
  -4  -6   9     9588.97     9052.00    264.52 o 
  -3  -6   9     2323.83     2252.58    120.75 o 
  -2  -6   9      655.58      747.61    107.59 o 
  -1  -6   9     7858.40     7572.56    234.93 o 
   0  -6   9       59.05       63.97     61.06 o 
   1  -6   9     4417.44     4435.54    272.41 o 
   2  -6   9     2203.92     2326.99    216.05 o 
   3  -6   9       98.13      173.82     87.65 o 
   4  -6   9       85.19      124.43     73.52 o 
   5  -6   9      127.35       96.74     78.97 o 
   6  -6   9     2422.99     2402.96    255.24 o 
  -6  -5   9     2094.73     2181.65    199.44 o 
  -5  -5   9       29.09       34.22     36.19 o 
  -4  -5   9     2109.42     2063.47    118.00 o 
  -3  -5   9      138.45      167.57     91.64 o 
  -2  -5   9     5481.39     5431.25    164.43 o 
  -1  -5   9     2712.84     2840.79    108.29 o 
   0  -5   9     7989.49     7286.57    325.76 o 
   1  -5   9     5571.38     6043.39    302.31 o 
   2  -5   9     1278.46     1521.77    171.65 o 
   3  -5   9    14670.60    14115.52    509.50 o 
   4  -5   9     2908.95     2339.22    217.62 o 
   5  -5   9       27.08      -31.25     48.19 o 
   6  -5   9     1281.52     1143.77    183.24 o 
  -6  -4   9       92.21       54.56     48.60 o 
  -5  -4   9     7539.13     7386.31    306.84 o 
  -4  -4   9     6669.89     6530.43    197.80 o 
  -3  -4   9       55.37       45.86     32.79 o 
  -2  -4   9     3764.26     3744.81    127.85 o 
  -1  -4   9      332.36      359.84     36.21 o 
   0  -4   9     8744.81     8968.76    152.71 o 
   1  -4   9     1539.77     1476.54    149.73 o 
   2  -4   9     5242.24     5424.64    275.82 o 
   3  -4   9     2220.40     2346.84    188.54 o 
   4  -4   9     1399.24     1569.96    176.31 o 
   5  -4   9     6675.79     6441.01    335.82 o 
   6  -4   9     1220.36     1239.81    184.25 o 
  -7  -3   9      630.84      619.35    119.45 o 
  -6  -3   9      191.66      168.19     65.22 o 
  -5  -3   9     2571.36     2576.55    169.39 o 
  -4  -3   9      229.19      271.85     50.47 o 
  -3  -3   9    11957.33    11782.88    199.72 o 
  -2  -3   9    14131.56    15043.73    317.51 o 
  -1  -3   9     1704.42     1913.22     66.06 o 
   0  -3   9    10809.47    11474.27    171.78 o 
   1  -3   9     2254.02     2282.55    158.45 o 
   2  -3   9     4277.42     4605.34    237.01 o 
   3  -3   9     2516.69     2573.23    182.13 o 
   4  -3   9      268.74      307.07     88.85 o 
   5  -3   9      981.01     1097.19    159.00 o 
   6  -3   9     1443.24     1483.51    192.33 o 
   7  -3   9     2825.38     2874.48    274.30 o 
  -7  -2   9      389.84      327.33     88.48 o 
  -6  -2   9     2066.65     2074.62    160.30 o 
  -5  -2   9     1927.33     1877.26    139.11 o 
  -4  -2   9      165.20      176.64     37.55 o 
  -3  -2   9      609.50      632.19     46.42 o 
  -2  -2   9     1456.45     1538.93     87.95 o 
  -1  -2   9    23265.94    23011.97    577.01 o 
   0  -2   9     6375.23     6583.41    115.86 o 
   1  -2   9    10509.57    11193.63    350.45 o 
   2  -2   9    18516.79    19655.40    519.38 o 
   3  -2   9     1130.46     1220.01    131.36 o 
   4  -2   9     7440.70     6709.13    305.87 o 
   5  -2   9     6547.54     5850.88    304.30 o 
   6  -2   9       11.69      -35.82     39.32 o 
   7  -2   9      526.26      408.01    121.62 o 
  -7  -1   9      578.26      532.49    105.79 o 
  -6  -1   9     6631.43     5945.86    267.65 o 
  -5  -1   9       19.10       35.31     36.23 o 
  -4  -1   9     8631.16     8261.50    275.04 o 
  -3  -1   9     8285.08     7925.69    149.99 o 
  -2  -1   9      697.63      794.27     45.80 o 
  -1  -1   9     2462.06     2630.15     73.10 o 
   0  -1   9       45.95       20.78     17.33 o 
   1  -1   9     7267.72     7438.24    154.04 o 
   2  -1   9     5657.73     6185.50    242.59 o 
   3  -1   9     2343.43     2135.77    150.19 o 
   4  -1   9     8678.12     8181.15    328.30 o 
   5  -1   9      247.47      369.70     96.28 o 
   6  -1   9     5913.08     6539.41    352.39 o 
   7  -1   9     1863.81     1712.99    222.51 o 
  -7   0   9     1929.82     1673.53    167.45 o 
  -6   0   9     1540.11     1378.28    139.43 o 
  -5   0   9     1207.10     1272.17    123.56 o 
  -4   0   9     6014.59     5714.49    226.62 o 
  -3   0   9       24.85       11.55     36.90 o 
  -2   0   9    22079.32    22077.20    281.69 o 
  -1   0   9    26746.14    27246.92    701.49 o 
   0   0   9     2639.40     2971.65     75.81 o 
   1   0   9     6342.94     6345.27    116.25 o 
   2   0   9     1685.84     1799.38    108.42 o 
   3   0   9     2373.31     2396.04    150.56 o 
   4   0   9     1693.82     1827.97    159.70 o 
   5   0   9     1607.78     1432.37    163.48 o 
   6   0   9     5112.24     5270.71    321.75 o 
   7   0   9        3.28      -10.80     72.74 o 
  -8   1   9        1.59      116.54     66.28 o 
  -7   1   9     2687.76     2542.68    187.44 o 
  -6   1   9     1228.96     1051.69    126.74 o 
  -5   1   9     2127.51     2010.83    143.59 o 
  -4   1   9     2167.36     2199.28    141.70 o 
  -3   1   9      121.85      148.11     39.85 o 
  -2   1   9     4057.17     3863.87    155.38 o 
  -1   1   9     2240.75     2257.77     56.27 o 
   0   1   9    12516.34    12020.81    175.83 o 
   1   1   9    21043.13    20821.38    267.26 o 
   2   1   9      139.82      203.20     33.34 o 
   3   1   9    14606.74    14998.46    270.49 o 
   4   1   9     1570.91     1963.52    156.23 o 
   5   1   9     5905.98     6548.78    332.04 o 
   6   1   9     2531.00     3305.34    265.34 o 
  -7   2   9     1815.15     1581.13    165.88 o 
  -6   2   9      222.22      185.54     66.00 o 
  -5   2   9     5390.72     5569.10    253.90 o 
  -4   2   9     3972.41     3870.55    196.67 o 
  -3   2   9     5605.09     5574.99    172.01 o 
  -2   2   9    17922.74    16853.02    318.53 o 
  -1   2   9      506.44      500.74     55.48 o 
   0   2   9     3524.53     3658.98    122.50 o 
   1   2   9       82.78       74.43     20.25 o 
   2   2   9     4202.28     4316.71    149.11 o 
   3   2   9     3019.93     3362.71    160.43 o 
   4   2   9       35.25       23.54     34.06 o 
   5   2   9     3860.84     4960.92    294.51 o 
   6   2   9      255.17      244.76    101.77 o 
  -7   3   9      436.74      176.17     72.32 o 
  -6   3   9     2431.39     2221.11    172.34 o 
  -5   3   9     1008.55      940.04    124.39 o 
  -4   3   9      548.72      566.74     99.93 o 
  -3   3   9     6863.49     6901.73    287.43 o 
  -2   3   9       19.47       59.34     31.91 o 
  -1   3   9    11793.65    11759.52    259.48 o 
   0   3   9    17187.18    16957.35    443.36 o 
   1   3   9      134.90      154.97     38.03 o 
   2   3   9     4348.57     4705.39    150.09 o 
   3   3   9      304.28      387.87     81.16 o 
   4   3   9     3607.82     3798.18    197.36 o 
   5   3   9      412.43      537.29     96.00 o 
  -7   4   9      384.99      415.44    105.79 o 
  -6   4   9     1129.61     1538.30    167.17 o 
  -5   4   9     1406.56     1166.84    140.86 o 
  -4   4   9      571.86      369.47     85.29 o 
  -3   4   9     1675.97     1854.11    106.69 o 
  -2   4   9      809.83      988.33    100.25 o 
  -1   4   9     4729.84     4879.38    162.05 o 
   0   4   9      450.39      555.90     64.89 o 
   1   4   9    15746.07    16498.79    348.01 o 
   2   4   9     6376.41     6474.89    188.22 o 
   3   4   9      152.29      146.25     41.45 o 
   4   4   9     4284.68     4132.94    225.14 o 
   5   4   9     1181.26     1229.24    143.45 o 
  -7   5   9     2809.83     2844.16    220.76 o 
  -6   5   9     3019.82     3082.50    219.24 o 
  -5   5   9       49.80       53.26     51.56 o 
  -4   5   9     7845.51     7326.73    322.53 o 
  -3   5   9     4023.31     4067.81    164.85 o 
  -2   5   9     1148.61     1344.22     99.10 o 
  -1   5   9     6529.23     6487.94    197.72 o 
   0   5   9     1868.68     2147.54    153.83 o 
   1   5   9     1152.63     1266.25    105.49 o 
   2   5   9       10.99       39.37     43.02 o 
   3   5   9     8329.05     8184.61    336.15 o 
   4   5   9     1611.81     1879.61    174.14 o 
  -6   6   9      117.86      184.07     78.69 o 
  -5   6   9     2617.29     2889.62    214.34 o 
  -4   6   9     4032.54     4141.48    250.58 o 
  -3   6   9      278.58      183.70     72.37 o 
  -2   6   9     8560.29     8340.89    240.90 o 
  -1   6   9     1908.08     1783.95    110.25 o 
   0   6   9     3693.50     4114.80    238.81 o 
   1   6   9     5421.51     5177.84    273.28 o 
   2   6   9      492.42      693.29    120.42 o 
   3   6   9     1408.68     1593.45    174.60 o 
   4   6   9      337.45      343.07     93.74 o 
  -5   7   9      361.72      616.21    129.65 o 
  -4   7   9       99.20       36.46     58.02 o 
  -3   7   9      807.38     1008.81    150.74 o 
  -2   7   9     1553.27     1638.18    176.50 o 
  -1   7   9      106.90      -25.02     35.63 o 
   0   7   9     3336.80     3481.10    235.62 o 
   1   7   9     1147.76     1145.66    157.16 o 
   2   7   9     3465.58     3294.17    234.14 o 
   3   7   9     5398.51     5208.91    307.11 o 
  -4   8   9      425.20      627.94    133.76 o 
  -3   8   9     2153.26     2433.38    224.08 o 
  -2   8   9     2660.50     2676.52    231.61 o 
  -1   8   9      272.45      324.61     98.82 o 
   0   8   9     3446.51     2967.12    231.28 o 
   1   8   9      513.38      409.16    109.57 o 
  -1  -9  10     4496.27     4590.89    321.33 o 
   0  -9  10       10.24       21.42     67.11 o 
   1  -9  10     4745.17     4928.24    338.04 o 
   2  -9  10     1691.78     2149.48    254.73 o 
  -3  -8  10      316.65      297.75    103.99 o 
  -2  -8  10      852.88      808.50    161.17 o 
  -1  -8  10      107.48      113.73     85.57 o 
   0  -8  10     1148.10     1577.85    204.28 o 
   1  -8  10     1946.57     1577.85    206.59 o 
   2  -8  10        3.65      -56.59     51.83 o 
   3  -8  10     3601.29     3874.98    303.38 o 
   4  -8  10      299.90      264.33    112.06 o 
  -4  -7  10      301.06      278.68     62.55 o 
  -3  -7  10     4251.84     3860.34    165.07 o 
  -2  -7  10     9608.32     9644.86    435.89 o 
  -1  -7  10     1769.22     2072.17    214.67 o 
   0  -7  10     3486.24     3727.66    262.58 o 
   1  -7  10     6856.16     7245.86    380.50 o 
   2  -7  10      181.84      139.90     82.11 o 
   3  -7  10     1468.24     1467.96    203.27 o 
   4  -7  10       15.97       31.62     66.23 o 
   5  -7  10     1220.32      966.21    189.97 o 
  -5  -6  10     3548.02     3508.73    338.59 o 
  -4  -6  10      734.97      654.45     83.15 o 
  -3  -6  10     2766.44     2663.87    130.82 o 
  -2  -6  10      692.34      728.09     92.79 o 
  -1  -6  10     5998.71     5962.52    313.39 o 
   0  -6  10    14250.05    14159.13    512.18 o 
   1  -6  10       38.73      -15.14     56.12 o 
   2  -6  10     5960.81     6090.05    335.32 o 
   3  -6  10     3939.60     3888.69    273.05 o 
   4  -6  10      544.04      579.98    137.59 o 
   5  -6  10     1694.64     1609.10    214.44 o 
  -6  -5  10     1932.94     1891.94    187.71 o 
  -5  -5  10     4841.09     4841.36    192.41 o 
  -4  -5  10     1402.20     1177.29    158.01 o 
  -3  -5  10     4887.95     4999.79    170.02 o 
  -2  -5  10     2223.10     2445.45    110.12 o 
  -1  -5  10       73.47      195.13     86.52 o 
   0  -5  10      328.05      405.56     97.89 o 
   1  -5  10     3582.44     3582.22    236.87 o 
   2  -5  10     4706.09     4565.23    270.42 o 
   3  -5  10      288.13      372.19    105.74 o 
   4  -5  10     3352.14     3411.31    253.30 o 
   5  -5  10     2272.28     1990.75    221.17 o 
   6  -5  10      999.71      755.83    156.14 o 
  -6  -4  10     1314.14     1541.30    165.00 o 
  -5  -4  10      293.55      293.23     87.74 o 
  -4  -4  10     5672.08     5346.69    180.39 o 
  -3  -4  10     3538.66     3291.77    129.32 o 
  -2  -4  10     2463.94     2838.48    111.43 o 
  -1  -4  10    24316.76    24357.79    410.80 o 
   0  -4  10     5834.82     6296.85    220.23 o 
   1  -4  10      138.70      149.08     69.51 o 
   2  -4  10     2681.25     2478.57    191.45 o 
   3  -4  10     1809.99     2045.40    191.77 o 
   4  -4  10     2644.66     2670.34    214.62 o 
   5  -4  10      574.93      425.96    116.86 o 
   6  -4  10     2864.98     2134.16    229.11 o 
  -7  -3  10      536.47      428.46    102.97 o 
  -6  -3  10     2005.62     1838.12    168.83 o 
  -5  -3  10     1369.02     1426.65    136.06 o 
  -4  -3  10     4835.55     4804.56    160.00 o 
  -3  -3  10      237.60      223.39     50.76 o 
  -2  -3  10     4467.27     4741.45    116.94 o 
  -1  -3  10     2325.03     2426.65     79.95 o 
   0  -3  10     8074.19     8734.45    217.33 o 
   1  -3  10    20715.06    19460.21    537.61 o 
   2  -3  10      464.70      468.29     95.73 o 
   3  -3  10     4977.88     4826.51    257.50 o 
   4  -3  10     5931.50     6312.93    311.31 o 
   5  -3  10       55.80      142.80     72.28 o 
   6  -3  10     5761.17     5548.84    337.85 o 
  -7  -2  10     4644.94     4801.22    267.79 o 
  -6  -2  10     1438.83     1430.34    148.62 o 
  -5  -2  10     3335.77     3403.88    190.57 o 
  -4  -2  10     3166.77     3361.82    126.32 o 
  -3  -2  10        5.36       22.60     26.00 o 
  -2  -2  10     9579.03     9714.85    172.30 o 
  -1  -2  10      761.03      712.69     44.23 o 
   0  -2  10     2465.99     2630.03     71.74 o 
   1  -2  10      992.56     1085.75    114.42 o 
   2  -2  10     7377.61     7528.10    294.19 o 
   3  -2  10     7441.64     7698.92    313.95 o 
   4  -2  10     3216.35     3099.07    210.00 o 
   5  -2  10     4164.47     4182.51    264.61 o 
   6  -2  10     3606.86     3826.01    278.13 o 
  -7  -1  10     1289.95     1143.30    142.76 o 
  -6  -1  10     2196.83     2123.63    160.11 o 
  -5  -1  10     7436.78     7253.06    280.67 o 
  -4  -1  10      457.45      422.15     56.56 o 
  -3  -1  10     5361.84     5303.28    122.41 o 
  -2  -1  10    18021.91    18415.37    257.47 o 
  -1  -1  10      619.54      788.63     45.53 o 
   0  -1  10    33891.74    33289.57    544.15 o 
   1  -1  10    11625.68    12320.38    327.75 o 
   2  -1  10     2141.62     2155.90    141.83 o 
   3  -1  10     2005.15     2190.79    159.65 o 
   4  -1  10      248.41      202.30     72.37 o 
   5  -1  10     4477.46     4549.91    270.61 o 
   6  -1  10      153.29      132.00     73.80 o 
  -7   0  10     3503.08     3954.65    237.97 o 
  -6   0  10      448.58      453.66     90.19 o 
  -5   0  10     4323.40     4094.50    208.71 o 
  -4   0  10      271.40      261.56     48.24 o 
  -3   0  10    14394.65    14902.29    294.68 o 
  -2   0  10     3724.19     3813.60     93.68 o 
  -1   0  10     4761.97     4846.06    103.42 o 
   0   0  10     4641.83     4697.87    101.59 o 
   1   0  10     3309.81     3526.36     86.66 o 
   2   0  10    10285.68    10130.13    316.39 o 
   3   0  10     4825.28     4699.96    221.08 o 
   4   0  10     2763.87     2529.57    177.93 o 
   5   0  10     4810.27     5468.21    296.73 o 
   6   0  10      116.11      191.54     86.08 o 
  -7   1  10      509.45      581.97    111.46 o 
  -6   1  10     6924.40     7028.75    299.87 o 
  -5   1  10     3680.34     3538.14    196.25 o 
  -4   1  10      365.72      435.56     60.67 o 
  -3   1  10     4769.72     4685.99    155.09 o 
  -2   1  10      248.30      392.80     53.85 o 
  -1   1  10     7873.71     8103.44    129.97 o 
   0   1  10     2769.31     2824.92     75.95 o 
   1   1  10     3330.08     3842.61     94.29 o 
   2   1  10     2188.74     2320.31     88.78 o 
   3   1  10     1887.56     1870.15    137.13 o 
   4   1  10     9347.75     9626.86    367.44 o 
   5   1  10     1564.12     1961.08    198.14 o 
   6   1  10     2418.44     3287.85    268.76 o 
  -7   2  10       94.68       99.74     65.82 o 
  -6   2  10     1291.77     1455.54    153.70 o 
  -5   2  10      758.55      790.68    112.02 o 
  -4   2  10    10724.39    10312.10    259.55 o 
  -3   2  10     8320.42     8483.58    232.99 o 
  -2   2  10     8433.95     8675.89    217.34 o 
  -1   2  10    11564.04    11305.87    247.79 o 
   0   2  10     2041.16     2250.21    100.02 o 
   1   2  10     8808.98     8391.51    201.04 o 
   2   2  10     5786.34     6070.71    132.54 o 
   3   2  10       12.78       94.54     32.24 o 
   4   2  10     3881.01     4509.75    246.84 o 
   5   2  10      681.71     1069.73    160.43 o 
   6   2  10     2633.96     3407.80    306.15 o 
  -7   3  10     2742.96     2965.27    216.33 o 
  -6   3  10     4129.29     3778.24    228.61 o 
  -5   3  10        4.18       18.42     45.92 o 
  -4   3  10     1345.71     1360.79    102.72 o 
  -3   3  10       20.01       43.12     31.73 o 
  -2   3  10     6008.31     5872.33    181.18 o 
  -1   3  10     1875.01     1986.44    102.41 o 
   0   3  10     7007.01     6938.78    191.40 o 
   1   3  10     5921.12     5848.53    189.17 o 
   2   3  10     1389.39     1547.96     90.65 o 
   3   3  10     9052.41     9426.93    234.17 o 
   4   3  10     7996.63     7831.01    296.78 o 
  -7   4  10     2385.84     2554.21    227.08 o 
  -6   4  10       41.81        1.02     47.26 o 
  -5   4  10     4421.68     4068.93    238.53 o 
  -4   4  10     9846.86    10523.74    385.67 o 
  -3   4  10       28.03      105.92     83.96 o 
  -2   4  10     3713.21     3742.41    187.00 o 
  -1   4  10        9.79      -23.17     21.80 o 
   0   4  10     3675.21     3525.19    140.60 o 
   1   4  10     2264.16     2358.54    115.54 o 
   2   4  10      376.81      478.82     63.05 o 
   3   4  10     8469.90     8490.54    419.96 o 
   4   4  10       48.26       22.52     45.28 o 
  -6   5  10      366.63      254.04     84.97 o 
  -5   5  10     1668.36     1752.23    181.85 o 
  -4   5  10        8.31        9.32     45.88 o 
  -3   5  10     8078.53     7953.27    239.52 o 
  -2   5  10     9150.18     9400.35    255.22 o 
  -1   5  10      168.14      272.85     52.90 o 
   0   5  10     6477.08     6255.79    303.49 o 
   1   5  10      585.51      595.78     72.25 o 
   2   5  10     1532.70     2062.57    175.67 o 
   3   5  10     4249.52     4936.55    261.56 o 
   4   5  10       34.78       37.85     53.59 o 
  -6   6  10      360.06      401.92    106.94 o 
  -5   6  10     2105.57     2213.04    204.28 o 
  -4   6  10      185.26      148.48     72.00 o 
  -3   6  10     1531.33     1425.40    163.20 o 
  -2   6  10        7.19       19.58     37.73 o 
  -1   6  10     3488.64     3341.06    149.08 o 
   0   6  10     2530.31     2655.66    197.08 o 
   1   6  10       84.67       86.86     59.17 o 
   2   6  10     4862.33     4902.62    274.62 o 
   3   6  10      503.11      444.70    107.73 o 
  -5   7  10      172.75      111.33     78.65 o 
  -4   7  10     1875.17     2104.39    207.42 o 
  -3   7  10     5374.71     5509.79    301.25 o 
  -2   7  10      212.46      179.82     77.96 o 
  -1   7  10     3748.64     3907.15    248.50 o 
   0   7  10      403.35      751.86    133.80 o 
   1   7  10     1880.24     1908.83    195.28 o 
   2   7  10     3373.16     3141.81    234.01 o 
  -3   8  10        3.55       10.66     52.62 o 
  -2   8  10     3164.16     3217.46    241.67 o 
  -1   8  10     3162.84     3744.13    261.42 o 
   0   8  10       15.82       54.32     55.25 o 
   0  -9  11      986.15      787.59    169.80 o 
   1  -9  11      262.90      180.47     98.31 o 
  -3  -8  11     6861.91     6377.00    376.35 o 
  -2  -8  11     1995.54     2118.19    240.10 o 
  -1  -8  11     5197.67     5092.60    328.90 o 
   0  -8  11     4409.52     4990.13    326.36 o 
   1  -8  11       50.31       68.54     67.43 o 
   2  -8  11     1175.67     1355.57    210.14 o 
   3  -8  11      531.38      517.49    144.79 o 
  -4  -7  11     2152.63     2149.74    137.20 o 
  -3  -7  11     2011.24     1949.44    160.39 o 
  -2  -7  11     1280.79     1218.67    180.74 o 
  -1  -7  11     6890.98     6624.02    359.04 o 
   0  -7  11       50.08       30.42     65.31 o 
   1  -7  11     6636.55     7086.44    385.16 o 
   2  -7  11     9519.88     9456.68    453.70 o 
   3  -7  11       26.95      -49.80     49.85 o 
   4  -7  11     4034.13     3758.12    296.41 o 
  -5  -6  11      290.23      345.00     70.43 o 
  -4  -6  11     2148.23     2153.91    227.61 o 
  -3  -6  11     1133.14     1146.39     95.69 o 
  -2  -6  11     1496.57     1531.24    182.91 o 
  -1  -6  11     2083.33     2030.40    203.68 o 
   0  -6  11      103.85      130.57     84.14 o 
   1  -6  11     8949.81     9282.17    419.18 o 
   2  -6  11     1027.46     1165.50    176.08 o 
   3  -6  11     5027.66     4988.84    313.72 o 
   4  -6  11     8244.57     7956.09    420.38 o 
   5  -6  11      153.55       58.99     80.72 o 
  -6  -5  11        5.24       -2.95     49.99 o 
  -5  -5  11     5297.92     5810.28    212.77 o 
  -4  -5  11    10581.98    10421.38    582.27 o 
  -3  -5  11       59.91       55.16     29.16 o 
  -2  -5  11     8063.25     7850.25    306.75 o 
  -1  -5  11     5269.07     5526.91    293.13 o 
   0  -5  11      787.98      753.94    132.51 o 
   1  -5  11    10110.80     9863.17    409.86 o 
   2  -5  11     1324.99     1336.46    168.65 o 
   3  -5  11     4488.25     4857.48    297.61 o 
   4  -5  11      117.93       72.42     72.09 o 
   5  -5  11     2687.32     2725.03    259.02 o 
   6  -5  11     2022.52     1915.38    240.14 o 
  -6  -4  11      443.68      473.23    104.68 o 
  -5  -4  11     2237.19     2458.21    130.89 o 
  -4  -4  11       66.65       22.80     28.38 o 
  -3  -4  11     8091.98     8297.55    307.32 o 
  -2  -4  11     2020.50     2084.39    265.09 o 
  -1  -4  11      347.29      353.02     59.14 o 
   0  -4  11     2685.78     2756.33    147.86 o 
   1  -4  11     1021.29      917.56    133.90 o 
   2  -4  11     4179.10     4900.68    277.02 o 
   3  -4  11    13744.39    13298.39    488.23 o 
   4  -4  11      856.06      613.35    128.59 o 
   5  -4  11     3863.91     3604.15    264.28 o 
   6  -4  11     1364.62     1319.20    198.65 o 
  -7  -3  11      234.90      293.41     88.62 o 
  -6  -3  11     1667.69     1299.68    147.74 o 
  -5  -3  11     8227.83     8256.24    317.73 o 
  -4  -3  11     2254.48     2271.95    110.28 o 
  -3  -3  11      362.82      455.18     45.64 o 
  -2  -3  11     1263.70     1283.53     82.50 o 
  -1  -3  11     2045.75     2255.43     76.75 o 
   0  -3  11     2527.24     2553.06    144.14 o 
   1  -3  11      333.37      419.73     92.73 o 
   2  -3  11     9398.71     9986.45    378.10 o 
   3  -3  11      419.12      456.43    106.16 o 
   4  -3  11     5264.99     4778.37    274.34 o 
   5  -3  11     6732.29     7187.34    365.45 o 
   6  -3  11       72.43       24.69     65.63 o 
  -7  -2  11      420.31      390.06     94.20 o 
  -6  -2  11     2528.58     2469.01    178.02 o 
  -5  -2  11     1690.56     1789.24    138.93 o 
  -4  -2  11     8447.81     7973.64    205.56 o 
  -3  -2  11    16904.34    16816.79    259.23 o 
  -2  -2  11      169.36      222.00     34.69 o 
  -1  -2  11    10716.44    11020.71    247.43 o 
   0  -2  11     5613.46     6002.77    175.52 o 
   1  -2  11     1350.43     1363.79    130.25 o 
   2  -2  11     5355.56     5307.77    251.45 o 
   3  -2  11      543.12      670.03    109.25 o 
   4  -2  11      516.67      584.00    118.06 o 
   5  -2  11      245.62      194.91     81.05 o 
   6  -2  11     5190.12     4472.92    309.51 o 
  -7  -1  11       60.64       22.75     47.77 o 
  -6  -1  11     4505.65     4330.86    231.79 o 
  -5  -1  11      196.71      141.28     55.06 o 
  -4  -1  11     1018.63      949.95     77.56 o 
  -3  -1  11       21.52       61.17     24.90 o 
  -2  -1  11    10820.81    11053.65    186.72 o 
  -1  -1  11     6950.76     6839.28    134.77 o 
   0  -1  11      273.72      276.57     31.39 o 
   1  -1  11    20804.47    19503.11    357.97 o 
   2  -1  11     3462.55     3600.45    190.25 o 
   3  -1  11     1687.40     1714.61    153.83 o 
   4  -1  11     7153.73     7364.39    326.82 o 
   5  -1  11      914.05     1013.24    150.47 o 
   6  -1  11      226.40      266.08     98.59 o 
  -7   0  11     1595.03     1517.94    165.83 o 
  -6   0  11     3012.63     3825.83    220.62 o 
  -5   0  11      861.96      820.22    111.05 o 
  -4   0  11    11751.11    11214.09    263.34 o 
  -3   0  11     3229.39     3461.98    132.88 o 
  -2   0  11      811.25      842.27     75.58 o 
  -1   0  11     1687.72     1702.70     65.92 o 
   0   0  11     2169.43     2432.05     90.79 o 
   1   0  11     9845.17     9580.42    161.87 o 
   2   0  11       74.26      114.74     49.48 o 
   3   0  11     3123.40     3020.33    180.93 o 
   4   0  11      687.91      641.60    110.91 o 
   5   0  11     1919.82     1953.69    194.77 o 
   6   0  11     2163.18     2436.24    241.76 o 
  -7   1  11     1858.82     2295.75    198.14 o 
  -6   1  11      134.49      142.76     64.39 o 
  -5   1  11     2587.50     2557.40    172.11 o 
  -4   1  11     1746.93     1622.23    236.89 o 
  -3   1  11     8159.87     8297.69    288.70 o 
  -2   1  11    17534.98    17555.28    338.62 o 
  -1   1  11     3354.22     3428.96    125.79 o 
   0   1  11     6797.25     6785.17    174.10 o 
   1   1  11     2865.84     2851.20     82.99 o 
   2   1  11       86.82      140.71     47.55 o 
   3   1  11     2825.97     2846.47    171.70 o 
   4   1  11       15.45      -16.75     40.66 o 
   5   1  11     1606.14     1907.40    198.65 o 
   6   1  11      105.29      137.82     90.14 o 
  -7   2  11     1838.98     1680.96    178.90 o 
  -6   2  11      270.37      247.07     80.26 o 
  -5   2  11     2511.31     2666.60    183.70 o 
  -4   2  11       87.07       58.27     36.20 o 
  -3   2  11      290.98      271.69     53.98 o 
  -2   2  11      112.39      125.64     65.79 o 
  -1   2  11     3881.83     3542.94    259.94 o 
   0   2  11    19073.87    18419.51    340.41 o 
   1   2  11      883.43     1216.38    232.81 o 
   2   2  11     8164.77     8540.61    505.56 o 
   3   2  11     5936.18     6294.52    282.24 o 
   4   2  11      850.39     1019.98    135.51 o 
   5   2  11     7370.11     8599.45    405.24 o 
  -7   3  11      686.74      651.29    125.36 o 
  -6   3  11     2796.13     2435.00    191.04 o 
  -5   3  11     3892.71     3720.73    227.22 o 
  -4   3  11       38.38       83.62     39.88 o 
  -3   3  11     5902.99     6197.79    212.52 o 
  -2   3  11     7569.74     7487.21    212.32 o 
  -1   3  11      380.66      401.36     89.45 o 
   0   3  11     2583.25     2517.71    117.20 o 
   1   3  11     1109.12     1093.50     92.26 o 
   2   3  11     7807.96     7620.11    209.18 o 
   3   3  11      967.13      936.16    213.42 o 
   4   3  11     4838.72     4810.08    258.19 o 
  -7   4  11       13.84      -58.50     39.00 o 
  -6   4  11     3219.44     2804.88    211.48 o 
  -5   4  11      346.76      338.87     91.43 o 
  -4   4  11     2692.22     2780.70    194.82 o 
  -3   4  11     1822.17     1830.33    119.98 o 
  -2   4  11      365.71      375.05    115.66 o 
  -1   4  11     9301.85     9215.68    242.91 o 
   0   4  11     7568.33     7617.79    217.85 o 
   1   4  11      681.89      723.70     97.59 o 
   2   4  11     2960.97     3027.91    134.90 o 
   3   4  11       53.37        8.72     29.05 o 
  -6   5  11     1110.55     1049.98    157.80 o 
  -5   5  11       15.41      141.97     69.74 o 
  -4   5  11     1793.11     1989.55    185.31 o 
  -3   5  11     1190.23     1281.88    108.17 o 
  -2   5  11      879.08      986.38     92.78 o 
  -1   5  11     2066.01     2248.61    121.52 o 
   0   5  11      215.05      341.35     59.83 o 
   1   5  11     5206.09     5582.69    216.65 o 
   2   5  11     4432.45     4389.61    243.79 o 
   3   5  11     2481.57     2541.11    190.20 o 
   4   5  11     3866.63     3601.88    232.39 o 
  -5   6  11      960.97      983.47    156.00 o 
  -4   6  11     3732.01     3863.86    253.34 o 
  -3   6  11        3.06       -8.50     31.62 o 
  -2   6  11     7084.41     7423.06    236.92 o 
  -1   6  11     4527.71     4206.88    172.92 o 
   0   6  11     1025.20     1466.85    164.96 o 
   1   6  11      411.90      383.18     96.97 o 
   2   6  11      126.55       61.52     53.63 o 
   3   6  11     2118.97     2418.24    213.05 o 
  -4   7  11      332.22      247.39     86.63 o 
  -3   7  11     1826.09     1993.06    200.50 o 
  -2   7  11     2471.21     2554.86    220.99 o 
  -1   7  11      535.09      676.54    126.05 o 
   0   7  11     5016.82     5005.69    292.58 o 
   1   7  11     3566.97     3638.25    249.84 o 
   2   7  11      478.57      334.35     99.14 o 
  -2   8  11     1426.23     1165.23    171.10 o 
  -1   8  11     1290.31     1405.05    187.02 o 
  -2  -8  12     4516.81     4337.46    312.52 o 
  -1  -8  12     1119.64      882.34    165.79 o 
   0  -8  12     1909.51     2009.63    231.37 o 
   1  -8  12     1839.00     1805.86    229.76 o 
   2  -8  12      115.62       76.94     82.85 o 
   3  -8  12     5579.12     5613.96    376.02 o 
  -4  -7  12     2093.32     2456.69    218.75 o 
  -3  -7  12       63.05       48.46     68.54 o 
  -2  -7  12     2181.24     2269.71    236.59 o 
  -1  -7  12      230.92      461.18    128.68 o 
   0  -7  12     6926.68     6763.68    371.41 o 
   1  -7  12     1486.34     1528.70    204.24 o 
   2  -7  12     3029.96     3383.76    276.19 o 
   3  -7  12     1645.23     1292.98    202.48 o 
   4  -7  12      382.83      380.32    126.56 o 
  -5  -6  12     2248.92     2267.40    173.73 o 
  -4  -6  12     1059.96     1058.40    264.47 o 
  -3  -6  12     7598.30     7535.64    228.80 o 
  -2  -6  12     4529.78     4498.17    285.70 o 
  -1  -6  12     3271.93     3148.37    236.96 o 
   0  -6  12     6220.92     6131.08    334.62 o 
   1  -6  12     1170.22     1096.32    174.97 o 
   2  -6  12     4233.90     4203.38    286.53 o 
   3  -6  12     3125.20     3124.23    258.70 o 
   4  -6  12       69.06        9.78     66.32 o 
   5  -6  12     1545.94     1308.77    208.30 o 
  -5  -5  12      660.81      608.92     90.35 o 
  -4  -5  12      372.78      365.35     62.00 o 
  -3  -5  12     2063.20     2137.72    115.17 o 
  -2  -5  12       47.64      147.97     72.60 o 
  -1  -5  12     6334.63     7271.66    344.45 o 
   0  -5  12     8431.69     8008.94    365.09 o 
   1  -5  12     2427.10     2376.66    213.33 o 
   2  -5  12     7744.67     7729.47    368.82 o 
   3  -5  12       16.90       79.85     68.36 o 
   4  -5  12     2519.74     2265.56    233.54 o 
   5  -5  12     2304.02     2171.13    242.36 o 
  -6  -4  12     3187.13     2915.65    208.25 o 
  -5  -4  12     1032.49     1106.22     99.58 o 
  -4  -4  12     2514.93     2729.99    239.77 o 
  -3  -4  12     9773.70     9951.22    242.89 o 
  -2  -4  12       36.58       88.98     33.66 o 
  -1  -4  12     1256.71     1439.28    100.91 o 
   0  -4  12      144.14      271.91    115.83 o 
   1  -4  12     4290.97     4522.17    261.47 o 
   2  -4  12     1433.24     1394.57    167.45 o 
   3  -4  12     3631.13     3139.00    231.05 o 
   4  -4  12     4465.63     3810.32    266.27 o 
   5  -4  12      321.49      188.27     91.11 o 
   6  -4  12     2577.40     2396.69    255.84 o 
  -6  -3  12     1485.30     1408.23    155.54 o 
  -5  -3  12      666.39      612.85    101.96 o 
  -4  -3  12     4970.33     5346.35    173.34 o 
  -3  -3  12       53.50       52.42     53.05 o 
  -2  -3  12    11357.31    11911.23    210.70 o 
  -1  -3  12    16487.11    16783.90    457.35 o 
   0  -3  12        3.22       55.90     35.56 o 
   1  -3  12     3128.53     3045.32    133.19 o 
   2  -3  12       15.30       26.22     50.96 o 
   3  -3  12     3169.44     3249.91    225.42 o 
   4  -3  12     1267.05      966.76    150.14 o 
   5  -3  12     1412.82     1356.91    182.40 o 
   6  -3  12     4298.24     3990.51    300.33 o 
  -7  -2  12      603.38      836.05    135.23 o 
  -6  -2  12       12.56       18.32     39.60 o 
  -5  -2  12     1539.11     1598.48    145.34 o 
  -4  -2  12     1517.70     1566.74     77.15 o 
  -3  -2  12      159.31      199.20     35.07 o 
  -2  -2  12     5984.20     6018.34    138.89 o 
  -1  -2  12        8.53       59.14     43.27 o 
   0  -2  12     7680.96     7509.13    284.75 o 
   1  -2  12     9790.83     9304.72    237.87 o 
   2  -2  12     1127.82     1113.72    130.76 o 
   3  -2  12     4444.27     4603.72    250.85 o 
   4  -2  12       17.83      -30.55     48.55 o 
   5  -2  12     4083.84     3810.46    268.62 o 
   6  -2  12     2777.03     3075.49    277.99 o 
  -7  -1  12     2952.00     3140.66    219.51 o 
  -6  -1  12       95.45      160.62     65.54 o 
  -5  -1  12     4181.31     3962.31    212.54 o 
  -4  -1  12      591.64      455.70    177.60 o 
  -3  -1  12     2163.83     2263.43     83.57 o 
  -2  -1  12     4709.89     4573.49    115.20 o 
  -1  -1  12      273.52      323.75     36.85 o 
   0  -1  12     4298.01     4306.80    146.49 o 
   1  -1  12        4.02       22.10     48.09 o 
   2  -1  12     8445.33     8621.88    315.47 o 
   3  -1  12     4299.71     4394.09    236.22 o 
   4  -1  12      272.72      393.33     98.08 o 
   5  -1  12     4368.29     4832.84    294.98 o 
   6  -1  12      204.88      168.00     85.62 o 
  -7   0  12       17.54        5.58     47.49 o 
  -6   0  12     3686.19     3736.75    221.13 o 
  -5   0  12     2482.50     2409.98    167.22 o 
  -4   0  12      984.43      988.89    141.79 o 
  -3   0  12    12927.45    12682.24    542.11 o 
  -2   0  12       22.84       70.87     31.11 o 
  -1   0  12     5456.60     5570.65    131.37 o 
   0   0  12    16783.95    16774.04    242.42 o 
   1   0  12      598.53      630.77     88.39 o 
   2   0  12     4100.13     3882.05    191.27 o 
   3   0  12     2780.64     2823.48    181.48 o 
   4   0  12     1741.53     1979.58    176.03 o 
   5   0  12     2047.72     2015.08    200.77 o 
   6   0  12       12.79      -26.77     56.91 o 
  -7   1  12       58.66       28.62     51.88 o 
  -6   1  12      793.43      842.05    128.59 o 
  -5   1  12       94.49       53.49     47.49 o 
  -4   1  12     1734.61     1712.34    110.54 o 
  -3   1  12     6884.27     7207.28    207.56 o 
  -2   1  12      147.29       81.22    140.66 o 
  -1   1  12     4166.69     4185.49    142.95 o 
   0   1  12     1191.97     1268.87     79.84 o 
   1   1  12     8183.61     7869.61    443.69 o 
   2   1  12     5021.49     5024.15    246.51 o 
   3   1  12       14.99        8.22     36.51 o 
   4   1  12     7786.68     8419.17    351.79 o 
   5   1  12      951.13      962.70    155.45 o 
   6   1  12      764.85      984.53    182.31 o 
  -7   2  12     2106.56     2156.27    201.47 o 
  -6   2  12     5550.43     5442.54    282.56 o 
  -5   2  12     1611.98     1576.56    155.54 o 
  -4   2  12     3918.34     3857.18    161.41 o 
  -3   2  12     2784.13     3123.26    140.06 o 
  -2   2  12      688.16      654.17     72.34 o 
  -1   2  12     6953.98     6668.16    193.11 o 
   0   2  12      197.23      239.94     47.41 o 
   1   2  12     1509.06     1607.66     92.24 o 
   2   2  12       47.47       63.09     31.31 o 
   3   2  12     5230.95     5587.33    274.11 o 
  -7   3  12     1339.24     1221.44    167.22 o 
  -6   3  12       16.41      -14.86     42.79 o 
  -5   3  12     4448.77     4610.51    259.16 o 
  -4   3  12     5079.62     5305.54    195.54 o 
  -3   3  12      157.03      213.64     52.37 o 
  -2   3  12     2717.86     2616.22    149.93 o 
  -1   3  12     6803.54     6860.25    231.63 o 
   0   3  12     2802.91     2471.50    180.51 o 
   1   3  12    12380.70    12356.39    589.03 o 
   2   3  12      634.04      589.35     68.53 o 
   3   3  12     2618.06     2573.69    188.36 o 
   4   3  12      227.17      196.39     74.08 o 
   5   3  12     1134.45     1248.81    160.16 o 
  -6   4  12      961.19     1024.45    152.36 o 
  -5   4  12     1289.99     1250.94    156.79 o 
  -4   4  12     1124.87     1197.93    109.61 o 
  -3   4  12     1791.97     1691.29    143.50 o 
  -2   4  12     7724.87     7618.99    229.30 o 
  -1   4  12       36.80       48.68     34.74 o 
   0   4  12     4371.58     4400.70    166.66 o 
   1   4  12      532.05      512.05     70.76 o 
   2   4  12     4856.56     5051.08    400.69 o 
   3   4  12     8757.79     9043.05    252.89 o 
  -6   5  12     1594.21     1434.77    183.37 o 
  -5   5  12     6129.67     6517.17    332.27 o 
  -4   5  12      172.74      267.56     82.29 o 
  -3   5  12     2769.27     2740.28    145.18 o 
  -2   5  12     1747.64     1782.49    327.38 o 
  -1   5  12     1445.64     1500.10    110.33 o 
   0   5  12     6250.56     5943.40    202.80 o 
   1   5  12        4.79       43.18     78.37 o 
   2   5  12     3496.33     3375.54    217.25 o 
   3   5  12      498.38      386.87     99.74 o 
  -5   6  12      372.22      156.83     78.46 o 
  -4   6  12     1885.21     1902.18    198.10 o 
  -3   6  12     8129.91     7609.49    251.92 o 
  -2   6  12      113.74      132.77     48.57 o 
  -1   6  12     6070.32     6003.24    213.02 o 
   0   6  12     2927.00     2972.15    212.40 o 
   1   6  12      305.80      429.06    102.69 o 
   2   6  12     5958.39     5782.80    307.99 o 
  -4   7  12      360.67      572.09    128.17 o 
  -3   7  12      654.59      783.39    142.85 o 
  -2   7  12      325.53      396.42    105.60 o 
  -1   7  12     5898.71     5651.35    310.48 o 
   0   7  12        3.14       29.77     52.89 o 
   1   7  12     4811.42     5608.98    317.68 o 
  -2  -8  13      392.89      594.20    147.05 o 
  -1  -8  13      932.70      858.16    171.47 o 
   0  -8  13      145.41      335.50    116.13 o 
   1  -8  13     1818.39     1683.36    227.27 o 
   2  -8  13     4421.37     4334.04    331.90 o 
  -3  -7  13     2470.78     2370.75    246.65 o 
  -2  -7  13      534.11      491.87    132.46 o 
  -1  -7  13     7524.22     8028.23    414.61 o 
   0  -7  13      834.17      907.27    168.00 o 
   1  -7  13       52.81      102.65     88.11 o 
   2  -7  13      997.74     1353.40    204.93 o 
   3  -7  13     1381.55     1382.52    217.53 o 
  -4  -6  13     2341.59     2272.22    137.01 o 
  -3  -6  13       37.80       35.82     58.85 o 
  -2  -6  13     4181.14     4472.32    290.64 o 
  -1  -6  13     1649.30     1860.09    203.59 o 
   0  -6  13     3814.16     4009.89    278.18 o 
   1  -6  13    11352.44    11406.64    488.41 o 
   2  -6  13      750.21     1088.33    180.33 o 
   3  -6  13     2320.51     2298.61    241.62 o 
   4  -6  13      541.26      406.72    128.31 o 
  -5  -5  13     1633.37     1685.90    198.14 o 
  -4  -5  13     4005.96     3901.62    164.34 o 
  -3  -5  13        2.02       12.81     27.50 o 
  -2  -5  13     6049.94     6004.06    316.25 o 
  -1  -5  13      218.59      112.06     69.60 o 
   0  -5  13     2486.91     2271.65    208.76 o 
   1  -5  13     2191.38     2281.99    131.10 o 
   2  -5  13     3947.80     3880.11    265.48 o 
   3  -5  13    10547.68     9965.73    454.07 o 
   4  -5  13     2184.04     2160.88    234.61 o 
   5  -5  13     1669.64     1878.04    234.61 o 
  -6  -4  13      936.13      986.79    141.97 o 
  -5  -4  13     7707.93     7242.59    305.50 o 
  -4  -4  13     3298.28     3168.80    145.71 o 
  -3  -4  13     4995.13     5380.00    174.73 o 
  -2  -4  13     9037.28     8697.39    359.55 o 
  -1  -4  13       17.37       38.74     39.03 o 
   0  -4  13     8067.46     8765.65    442.60 o 
   1  -4  13     2663.42     3078.26    143.90 o 
   2  -4  13     3013.98     2795.10    214.85 o 
   3  -4  13      290.77      443.00    116.13 o 
   4  -4  13     1793.48     1835.44    210.37 o 
   5  -4  13     3655.70     3788.40    289.02 o 
  -6  -3  13      112.99       95.59     61.89 o 
  -5  -3  13      545.80      500.32     94.71 o 
  -4  -3  13       16.34      -10.27     24.64 o 
  -3  -3  13    10003.09     9997.91    305.41 o 
  -2  -3  13     2812.40     3043.26    187.88 o 
  -1  -3  13     2316.12     2398.07    121.50 o 
   0  -3  13     5635.57     5857.20    193.27 o 
   1  -3  13      740.14      701.53    160.20 o 
   2  -3  13     9328.29     9537.13    387.15 o 
   3  -3  13     2816.42     2852.93    217.25 o 
   4  -3  13     1865.61     1804.15    197.50 o 
   5  -3  13     1528.28     1503.54    194.87 o 
  -6  -2  13     5792.65     5327.25    268.44 o 
  -5  -2  13     6268.86     5540.16    253.44 o 
  -4  -2  13      295.36      199.00     88.86 o 
  -3  -2  13     2248.95     2311.97     89.68 o 
  -2  -2  13      242.42      334.20     62.65 o 
  -1  -2  13     5458.92     5744.41    182.25 o 
   0  -2  13     5223.69     5352.82    176.78 o 
   1  -2  13     2291.24     2213.99    113.97 o 
   2  -2  13     4092.47     4280.13    236.36 o 
   3  -2  13      166.82       38.08     54.51 o 
   4  -2  13     6473.50     6033.88    313.58 o 
   6  -2  13     1658.73     1339.60    201.47 o 
  -7  -1  13      544.60      459.80    103.39 o 
  -6  -1  13      931.15     1131.63    142.99 o 
  -5  -1  13      409.75      438.75     89.68 o 
  -4  -1  13     5293.13     5441.43    241.21 o 
  -3  -1  13     2189.16     2107.10     83.12 o 
  -2  -1  13     1554.54     1799.63     75.63 o 
  -1  -1  13     8722.55     9218.74    171.34 o 
   0  -1  13     1169.13     1356.60    119.08 o 
   1  -1  13    17995.53    17636.69    352.80 o 
   2  -1  13    12839.51    12129.65    398.04 o 
   3  -1  13      431.09      468.84     95.82 o 
   4  -1  13      617.77      476.78    109.20 o 
   5  -1  13      421.60      530.46    127.25 o 
   6  -1  13     3016.61     2968.59    280.35 o 
  -7   0  13      751.76     1154.29    156.23 o 
  -6   0  13     3712.35     3594.41    221.91 o 
  -5   0  13       76.06      192.93     70.94 o 
  -4   0  13     1556.15     1438.74    104.89 o 
  -3   0  13      174.13      196.78     46.60 o 
  -2   0  13     6504.69     6947.86    196.40 o 
  -1   0  13     1382.76     1451.39     85.94 o 
   0   0  13     3683.27     3482.08    123.57 o 
   1   0  13    11398.46    11648.37    261.67 o 
   2   0  13        1.92       28.84     29.53 o 
   3   0  13     7123.20     7389.73    309.47 o 
   4   0  13    14058.18    14622.67    499.07 o 
   5   0  13       49.16       81.65     72.65 o 
  -7   1  13     3578.10     3518.53    241.76 o 
  -6   1  13       42.36      -52.27     34.85 o 
  -5   1  13     5217.15     4948.73    255.84 o 
  -4   1  13    11107.44    10868.21    281.76 o 
  -3   1  13      116.46      111.21     47.63 o 
  -2   1  13     2497.84     2423.46    158.70 o 
  -1   1  13     2351.45     2354.81    110.41 o 
   0   1  13     2886.30     2786.82    116.01 o 
   1   1  13     3095.24     3163.46    201.19 o 
   2   1  13     1164.52     1007.15    126.28 o 
   3   1  13     4840.95     5051.15    265.71 o 
  -7   2  13     1922.88     1883.17    195.88 o 
  -6   2  13      196.02      180.51     73.80 o 
  -5   2  13     2183.52     1993.11    177.88 o 
  -4   2  13       25.05      -41.22     38.68 o 
  -3   2  13     9441.35     9265.09    472.97 o 
  -2   2  13     7797.63     7669.22    256.46 o 
  -1   2  13      319.74      360.78    148.27 o 
   0   2  13    10911.33    10288.30    395.04 o 
   1   2  13       72.55       75.03     51.30 o 
   2   2  13      381.69      512.55    100.57 o 
   3   2  13     2081.54     1896.04    161.59 o 
   4   2  13       75.20        1.94     47.12 o 
  -6   3  13     1157.67     1321.78    170.82 o 
  -5   3  13     3423.94     3472.05    227.77 o 
  -4   3  13      259.25      232.27     57.33 o 
  -3   3  13     1433.29     1311.91    106.55 o 
  -2   3  13       33.29       70.53     36.59 o 
  -1   3  13    10333.30    10269.88    263.00 o 
   0   3  13     3052.84     3063.79    154.32 o 
   1   3  13     2327.42     2270.77    116.34 o 
   2   3  13     3870.19     3785.58    151.01 o 
   3   3  13       95.82      216.65     76.20 o 
   4   3  13     2652.43     2703.62    203.68 o 
  -6   4  13     2993.87     3233.06    236.45 o 
  -5   4  13      352.81      381.29    100.39 o 
  -4   4  13     6390.27     6795.07    236.64 o 
  -3   4  13     5007.06     5292.49    197.47 o 
  -2   4  13       19.71       -0.42     34.02 o 
  -1   4  13     3980.90     4027.24    163.38 o 
   0   4  13        7.29      -30.05     47.59 o 
   1   4  13     2948.14     2997.65    141.46 o 
   2   4  13     2142.30     2214.33    124.49 o 
   3   4  13      699.20      812.70    131.17 o 
  -5   5  13       60.55       81.97     62.59 o 
  -4   5  13     1701.35     1707.32    171.51 o 
  -3   5  13      216.68      159.60     52.93 o 
  -2   5  13    10168.59     9972.07    365.06 o 
  -1   5  13     8835.36     8484.12    252.70 o 
   0   5  13      421.43      531.02     76.13 o 
   1   5  13     5318.82     4635.68    184.27 o 
   2   5  13     1576.90     1659.08    169.16 o 
   3   5  13      725.50      788.42    131.96 o 
  -5   6  13      933.08      689.60    138.23 o 
  -4   6  13     1617.38     1663.61    194.91 o 
  -3   6  13       14.41       73.58     45.62 o 
  -2   6  13     1891.84     1726.28    127.45 o 
  -1   6  13       85.50       55.99     41.66 o 
   0   6  13     4377.76     4523.14    268.30 o 
   1   6  13     3835.24     3548.25    240.28 o 
   2   6  13       56.55       32.86     54.83 o 
  -3   7  13      571.06      683.92    133.34 o 
  -2   7  13     4109.02     4087.53    268.11 o 
  -1   7  13      541.41      515.87    115.30 o 
   0   7  13      496.75      333.75    105.46 o 
  -1  -8  14     1014.90     1169.70    199.57 o 
   0  -8  14     1915.45     2113.85    252.93 o 
   1  -8  14     2842.24     3256.32    302.45 o 
  -3  -7  14     1554.17     1523.30    214.07 o 
  -2  -7  14     4074.17     4146.14    302.64 o 
  -1  -7  14       13.64       33.19     70.94 o 
   0  -7  14     4386.12     4129.53    299.04 o 
   1  -7  14      479.46      505.77    137.59 o 
   2  -7  14     1809.22     1361.25    211.02 o 
   3  -7  14     5021.91     5322.08    364.30 o 
  -4  -6  14      553.09      638.78    145.57 o 
  -3  -6  14      534.88      640.45    137.77 o 
  -2  -6  14      207.10      217.85     90.33 o 
  -1  -6  14     4162.67     4714.82    301.99 o 
   0  -6  14     1756.19     1663.29    200.13 o 
   1  -6  14        5.07        9.65     66.14 o 
   2  -6  14     3353.08     3051.67    255.70 o 
   3  -6  14      458.54      270.88    106.62 o 
   4  -6  14     4278.77     3720.18    306.15 o 
  -5  -5  14      352.64      279.89     61.35 o 
  -4  -5  14     2332.01     2377.65    132.87 o 
  -3  -5  14     4700.23     5125.00    298.21 o 
  -2  -5  14       10.55       49.94     63.97 o 
  -1  -5  14     5673.97     5588.85    308.73 o 
   0  -5  14     2062.17     2233.81    212.36 o 
   1  -5  14     1323.79     1499.52    115.65 o 
   2  -5  14     8412.65     8744.84    414.52 o 
   3  -5  14      101.09      111.88     80.17 o 
   4  -5  14      677.12      609.94    145.20 o 
  -5  -4  14       35.70       31.37     55.43 o 
  -4  -4  14     2659.39     2962.38    152.31 o 
  -3  -4  14     3997.25     3584.71    229.99 o 
  -2  -4  14     6088.16     6358.03    306.75 o 
  -1  -4  14     5083.40     5427.59    196.76 o 
   0  -4  14     1050.57     1150.72    101.42 o 
   1  -4  14      857.62     1009.30     96.64 o 
   2  -4  14     4157.94     4360.76    273.01 o 
   3  -4  14       53.98      -36.05     57.23 o 
   4  -4  14    10236.58     9844.34    459.15 o 
   5  -4  14      697.97      526.67    135.00 o 
  -6  -3  14     1582.73     1229.61    150.74 o 
  -5  -3  14      567.77      494.00     71.38 o 
  -4  -3  14     6876.69     6850.96    204.19 o 
  -3  -3  14     3125.57     3222.07    160.66 o 
  -2  -3  14     1744.40     1946.28    174.70 o 
  -1  -3  14     3090.79     3142.64    143.04 o 
   0  -3  14      100.21      201.96     49.42 o 
   1  -3  14     6779.08     6859.21    379.09 o 
   2  -3  14        6.93       22.20     60.14 o 
   3  -3  14     2737.92     2312.68    213.70 o 
   4  -3  14     1384.01     1639.01    195.24 o 
   5  -3  14     3131.79     2853.57    261.70 o 
  -6  -2  14      174.61      197.91     76.80 o 
  -5  -2  14      714.17      771.25    115.11 o 
  -4  -2  14     2057.16     2098.12     92.44 o 
  -3  -2  14     6313.95     6956.73    162.74 o 
  -2  -2  14    12523.82    13087.59    287.68 o 
  -1  -2  14      942.44      980.43     85.32 o 
   0  -2  14     2899.95     2968.69    208.87 o 
   1  -2  14     3724.27     3713.86    151.71 o 
   2  -2  14      115.97       10.57     49.52 o 
   3  -2  14     4153.80     4350.93    259.02 o 
   4  -2  14       12.66        8.63     58.57 o 
   5  -2  14     1008.83     1089.03    172.90 o 
  -6  -1  14       13.07       16.57     45.19 o 
  -5  -1  14     2993.07     3089.65    147.15 o 
  -4  -1  14      543.87      635.97     75.97 o 
  -3  -1  14     1590.02     1636.79    100.56 o 
  -2  -1  14      717.26      855.29    130.60 o 
  -1  -1  14     2166.94     2300.96    180.79 o 
   0  -1  14    15252.27    15159.06    321.46 o 
   1  -1  14     1219.11     1391.14    181.20 o 
   2  -1  14     5569.39     5125.37    182.62 o 
   3  -1  14     3584.96     3712.47    226.62 o 
   4  -1  14      782.62      744.85    135.74 o 
   5  -1  14     4907.74     4482.43    296.87 o 
  -6   0  14      842.09      709.31    124.39 o 
  -5   0  14     6456.80     6492.67    221.07 o 
  -4   0  14       21.61      -11.92     29.35 o 
  -3   0  14     8318.12     8057.96    228.32 o 
  -2   0  14      689.00      799.53     77.78 o 
  -1   0  14     1072.91     1270.04     86.63 o 
   0   0  14      455.47      428.87     96.19 o 
   1   0  14     2566.95     2480.18    180.23 o 
   2   0  14    19609.09    17161.93    532.44 o 
   4   0  14     7248.73     7307.99    344.45 o 
   5   0  14     2780.16     2823.07    250.81 o 
  -6   1  14     3655.67     3893.21    245.04 o 
  -5   1  14      206.05      223.19     86.93 o 
  -4   1  14     4292.12     4444.80    177.68 o 
  -3   1  14     5631.56     5804.70    197.11 o 
  -2   1  14     1277.33     1274.58     95.60 o 
  -1   1  14    13203.76    12299.95    489.54 o 
   0   1  14     4738.64     4825.96    158.44 o 
   1   1  14     1925.01     1703.02    162.10 o 
   2   1  14     1416.87     1234.64    145.39 o 
   3   1  14       76.93       14.54     46.66 o 
  -6   2  14     1257.05      982.82    146.96 o 
  -5   2  14      335.85      266.00     63.81 o 
  -4   2  14     6820.04     6888.28    231.59 o 
  -3   2  14      561.44      571.87     77.04 o 
  -2   2  14     1546.50     1519.97    105.10 o 
  -1   2  14     2485.19     2513.20    123.15 o 
   0   2  14       80.74      177.65     64.13 o 
   1   2  14     6347.37     6490.81    309.24 o 
   2   2  14     1527.80     1697.02    170.40 o 
   3   2  14     2484.80     2680.03    199.57 o 
   4   2  14     2897.40     2869.41    214.25 o 
  -6   3  14     1253.78     1379.29    179.50 o 
  -5   3  14     1406.84     1471.65    172.25 o 
  -4   3  14     4024.68     4087.46    180.34 o 
  -3   3  14      110.98       87.14     41.89 o 
  -2   3  14     2749.48     2689.75    134.72 o 
  -1   3  14     4291.73     4532.39    171.76 o 
   0   3  14     1158.63     1220.73    140.40 o 
   1   3  14      767.74      915.95     86.75 o 
   2   3  14     1238.78     1081.69    143.82 o 
   3   3  14     5979.60     5182.28    287.50 o 
   4   3  14      216.56      253.99     83.49 o 
  -6   4  14       70.29      130.57     77.86 o 
  -5   4  14     4284.35     3898.15    256.44 o 
  -4   4  14      365.29      423.98    134.77 o 
  -3   4  14     3232.05     3066.97    206.08 o 
  -2   4  14     2785.91     2934.57    145.52 o 
  -1   4  14      106.25       96.45     40.52 o 
   0   4  14     7523.19     7385.03    230.31 o 
   1   4  14     6373.60     6172.66    258.33 o 
   2   4  14       48.95       10.11     50.86 o 
   3   4  14     2486.71     2550.48    207.00 o 
  -5   5  14      917.34      836.51    146.73 o 
  -4   5  14       53.14       66.96     43.50 o 
  -3   5  14      695.84      895.78    102.76 o 
  -2   5  14     1051.00     1206.76    110.02 o 
  -1   5  14     1248.86     1229.01    107.55 o 
   0   5  14     2059.47     2236.47    143.26 o 
   1   5  14      298.58      351.62     68.75 o 
   2   5  14     9527.63     9158.71    382.07 o 
  -4   6  14       19.07       -5.95     46.52 o 
  -3   6  14     2325.64     2316.26    275.45 o 
  -2   6  14      478.26      524.90    102.69 o 
  -1   6  14     1305.51     1223.09    113.43 o 
   0   6  14      586.44      430.49    103.11 o 
   1   6  14      484.06      320.73     95.31 o 
  -2  -7  15        9.69       34.25     72.56 o 
  -1  -7  15     1386.21     1397.66    206.08 o 
   0  -7  15      126.52      202.85     99.05 o 
   1  -7  15     5633.35     5068.92    344.08 o 
   2  -7  15     1236.90     1246.83    209.73 o 
  -3  -6  15       65.36       41.49     65.12 o 
  -2  -6  15     2084.56     2327.04    233.54 o 
  -1  -6  15     7194.22     7530.36    387.98 o 
   0  -6  15      446.33      536.27    127.43 o 
   1  -6  15     1499.51     1571.67    210.37 o 
   2  -6  15       32.51      -47.59     57.37 o 
   3  -6  15     3386.84     3439.14    283.53 o 
  -4  -5  15     1196.50     1461.82    185.31 o 
  -3  -5  15       62.84       54.97     62.40 o 
  -2  -5  15     3497.98     3405.45    243.51 o 
  -1  -5  15       26.64       97.39     66.19 o 
   0  -5  15     6733.32     6686.60    350.96 o 
   1  -5  15     9084.89     8756.83    271.63 o 
   2  -5  15        6.14       -9.09     65.36 o 
   3  -5  15     4939.26     4662.06    315.33 o 
   4  -5  15      946.80      915.81    180.28 o 
  -5  -4  15     4696.31     4749.90    187.70 o 
  -4  -4  15      411.64      298.68     77.36 o 
  -3  -4  15     1481.59     1296.58    156.05 o 
  -2  -4  15     4182.50     4331.32    257.78 o 
  -1  -4  15       15.75       32.23     39.11 o 
   0  -4  15     1125.21     1239.58    107.46 o 
   1  -4  15       76.03      118.31     50.18 o 
   2  -4  15     9225.44     8446.17    388.21 o 
   3  -4  15     4730.35     4594.49    300.70 o 
   4  -4  15      205.78      358.39    121.30 o 
  -6  -3  15     3643.84     3072.76    210.88 o 
  -5  -3  15     1233.68     1380.58    107.15 o 
  -4  -3  15       90.69      137.35     43.89 o 
  -3  -3  15     8701.39     9163.90    258.69 o 
  -2  -3  15     1645.33     1764.34    118.16 o 
  -1  -3  15     4975.97     5001.42    186.64 o 
   0  -3  15     7697.05     8649.93    254.31 o 
   1  -3  15      259.87      245.99     57.14 o 
   2  -3  15      270.00      386.57    122.70 o 
   3  -3  15      117.65      172.76     87.83 o 
   4  -3  15     1813.63     1583.94    199.53 o 
   5  -3  15      703.94      657.34    151.39 o 
  -6  -2  15     1642.13     1611.96    173.36 o 
  -5  -2  15       86.02       57.73     38.01 o 
  -4  -2  15     2989.52     3321.29    153.05 o 
  -3  -2  15     3659.86     4016.40    155.26 o 
  -2  -2  15     1014.73     1275.51     99.09 o 
  -1  -2  15     5774.98     6085.84    198.06 o 
   0  -2  15     1205.51     1256.24    100.25 o 
   1  -2  15    14298.53    14014.20    329.60 o 
   2  -2  15     8272.35     8038.98    246.04 o 
   3  -2  15       67.09       57.97     64.29 o 
   4  -2  15     3527.23     3495.17    253.94 o 
   5  -2  15      573.32      358.30    119.22 o 
  -6  -1  15     5484.43     5530.24    286.48 o 
  -5  -1  15      962.95      965.88    215.84 o 
  -4  -1  15     4833.55     4741.43    179.66 o 
  -3  -1  15     2121.51     2215.23    119.33 o 
  -2  -1  15     2799.94     2934.76    128.75 o 
  -1  -1  15     3249.47     3326.52    223.07 o 
   0  -1  15     1947.55     2015.91    170.96 o 
   1  -1  15     3580.57     3026.47    206.50 o 
   2  -1  15       12.64       30.09     42.74 o 
   3  -1  15    11202.38    10991.43    416.69 o 
   4  -1  15     6394.05     6402.70    328.48 o 
   5  -1  15        7.98      -22.80     60.37 o 
  -6   0  15      365.81      492.84    108.79 o 
  -5   0  15     2034.53     2037.24    134.75 o 
  -4   0  15     6136.54     6069.16    214.80 o 
  -3   0  15       21.10       -8.62     27.27 o 
  -2   0  15     4413.74     4533.94    186.54 o 
  -1   0  15     1952.16     2232.05    183.93 o 
   0   0  15     7198.17     6871.73    323.73 o 
   1   0  15     8163.61     8110.62    351.98 o 
   2   0  15      586.56      671.65    120.10 o 
   3   0  15     1328.20     1115.15    148.34 o 
  -6   1  15      145.28       69.56     65.12 o 
  -5   1  15     1056.52      833.28     98.68 o 
  -4   1  15     1385.06     1232.11    108.04 o 
  -3   1  15     2228.65     2134.21    124.45 o 
  -2   1  15     8527.29     8894.68    450.96 o 
  -1   1  15      145.53      222.19    106.46 o 
   0   1  15     5902.92     5834.26    295.21 o 
   1   1  15     3136.14     2886.90    206.27 o 
   2   1  15     5596.07     5243.48    283.62 o 
   3   1  15    11589.90     9916.25    405.61 o 
   4   1  15     1188.07     1234.18    163.62 o 
  -6   2  15     3030.82     3247.46    235.25 o 
  -5   2  15     6728.43     7154.43    501.47 o 
  -4   2  15      879.79      810.63     95.58 o 
  -3   2  15     2562.16     2841.04    161.73 o 
  -2   2  15     6868.89     6637.76    213.52 o 
  -1   2  15       66.29       82.57     37.24 o 
   0   2  15     5235.24     4938.88    174.41 o 
   1   2  15        3.29       22.66     47.26 o 
   2   2  15     2223.52     1681.84    172.80 o 
   3   2  15      100.27       27.46     49.71 o 
   4   2  15     3377.29     3734.58    253.21 o 
  -6   3  15      227.93      348.89    103.11 o 
  -5   3  15      299.64      145.22     53.51 o 
  -4   3  15     1251.76     1262.18    116.61 o 
  -3   3  15     5210.98     5310.79    612.18 o 
  -2   3  15      316.64      296.51    140.75 o 
  -1   3  15     3309.86     3414.68    200.54 o 
   0   3  15    10728.09    10390.36    275.05 o 
   1   3  15       26.13        7.15     45.79 o 
   2   3  15     5952.16     5600.02    304.30 o 
   3   3  15      842.14      691.72    132.14 o 
  -5   4  15     1603.40     1896.41    203.50 o 
  -4   4  15      129.48       68.92     46.12 o 
  -3   4  15       71.00       73.29     48.05 o 
  -2   4  15     1012.86     1107.50    160.80 o 
  -1   4  15     5684.88     5709.80    206.00 o 
   0   4  15       70.74       -1.78     31.46 o 
   1   4  15     5004.67     4973.08    192.81 o 
   2   4  15     5524.97     5239.92    297.61 o 
   3   4  15      655.47      630.20    132.05 o 
  -4   5  15     4414.12     4598.73    206.28 o 
  -3   5  15     2218.06     2086.92    145.02 o 
  -2   5  15       33.78       31.94     37.81 o 
  -1   5  15      800.47      815.96     95.73 o 
   0   5  15      424.70      355.99     72.15 o 
   1   5  15     2192.26     2574.62    185.94 o 
  -3   6  15      778.48      722.59    181.09 o 
  -2   6  15     6553.18     6109.07    281.85 o 
  -1   6  15      963.83     1096.50    110.92 o 
   0   6  15     1342.95     1688.58    187.57 o 
  -1  -7  16       43.52      -92.77     61.85 o 
   0  -7  16     5374.97     5476.93    358.49 o 
   1  -7  16     1250.17     1453.97    222.42 o 
  -3  -6  16     5965.11     6600.62    372.70 o 
  -2  -6  16     1456.93     1238.98    188.40 o 
  -1  -6  16     1501.39     1538.85    202.02 o 
   0  -6  16     4129.75     4098.23    293.18 o 
   1  -6  16      118.65       86.36     86.73 o 
   2  -6  16     5872.65     5516.53    357.75 o 
   3  -6  16     3165.84     3409.60    311.18 o 
  -4  -5  16       15.89      -29.86     50.68 o 
  -3  -5  16     1621.38     1462.56    183.60 o 
  -2  -5  16       12.51      409.58    115.34 o 
  -1  -5  16     4418.79     4730.14    291.70 o 
   0  -5  16     1128.64     1316.48    178.62 o 
   1  -5  16     1571.97     1611.79    129.42 o 
   2  -5  16     1968.85     1863.51    140.24 o 
   3  -5  16     1098.00     1104.21    186.05 o 
  -5  -4  16        7.70      -37.24     29.32 o 
  -4  -4  16     4631.93     5024.15    288.38 o 
  -3  -4  16     3134.11     3554.07    237.47 o 
  -2  -4  16     3300.46     3488.20    235.30 o 
  -1  -4  16     6809.35     6750.67    233.20 o 
   0  -4  16      179.76       71.26     54.92 o 
   1  -4  16     5725.21     5298.10    207.56 o 
   2  -4  16     3610.84     3377.55    436.53 o 
   3  -4  16       25.90       92.13     86.26 o 
   4  -4  16      363.51      223.67     99.65 o 
  -5  -3  16     1080.64     1050.86    138.46 o 
  -4  -3  16     1489.98     1439.94    141.42 o 
  -3  -3  16      364.84      368.16     78.95 o 
  -2  -3  16    10546.08    11479.66    305.10 o 
  -1  -3  16     3775.81     4091.46    371.06 o 
   0  -3  16     1860.77     1960.27    128.32 o 
   1  -3  16    10466.67    10242.45    289.18 o 
   2  -3  16       73.63       52.57     38.98 o 
   3  -3  16     5356.66     5176.64    311.73 o 
   4  -3  16     4127.79     3996.19    287.91 o 
  -5  -2  16     2918.53     2809.71    289.92 o 
  -4  -2  16     5309.21     5366.32    193.74 o 
  -3  -2  16        4.15      -14.68     56.54 o 
  -2  -2  16     2498.35     2678.37    212.68 o 
  -1  -2  16       17.41       15.37     49.71 o 
   0  -2  16     3896.19     4185.56    254.59 o 
   1  -2  16      961.89      847.93     90.99 o 
   2  -2  16     2152.09     2019.64    153.35 o 
   3  -2  16     4172.97     3909.46    258.42 o 
   4  -2  16      143.85      119.45     76.34 o 
  -6  -1  16      137.24      136.06     73.62 o 
  -5  -1  16     2050.35     2254.20    136.32 o 
  -4  -1  16       23.66       -2.50     32.35 o 
  -3  -1  16     6214.22     6461.74    210.42 o 
  -2  -1  16     3555.35     3719.26    251.73 o 
  -1  -1  16      454.53      564.20    118.20 o 
   0  -1  16     5894.92     6107.31    309.98 o 
   1  -1  16     1067.17     1078.55    144.88 o 
   2  -1  16     1028.65      906.85    136.43 o 
   3  -1  16     1943.64     1810.57    186.42 o 
  -6   0  16      609.39      643.31    125.36 o 
  -5   0  16     2228.09     2268.85    225.51 o 
  -4   0  16       19.22        8.49     34.39 o 
  -3   0  16     2195.34     2258.44    129.22 o 
  -2   0  16      331.53      272.56     53.77 o 
  -1   0  16     6838.44     6748.50    336.19 o 
   0   0  16     3843.54     3747.97    243.28 o 
   1   0  16       54.05       30.65     45.83 o 
   2   0  16     5248.39     5157.72    289.71 o 
   3   0  16      960.91      966.85    145.76 o 
   4   0  16     3222.46     3458.39    247.53 o 
  -6   1  16     1842.06     1685.30    186.10 o 
  -5   1  16      473.34      623.07    109.43 o 
  -4   1  16     2571.44     2519.76    142.51 o 
  -3   1  16     3697.73     3512.26    158.59 o 
  -2   1  16     1185.09     1082.81     96.14 o 
  -1   1  16     1927.64     1927.94    194.91 o 
   0   1  16      508.57      589.77    117.46 o 
   1   1  16     5677.23     5006.10    285.38 o 
   2   1  16     2242.22     2076.79    196.71 o 
   3   1  16     2335.06     2158.07    202.76 o 
   4   1  16     3453.85     3556.42    252.65 o 
  -6   2  16      853.31      904.50    152.87 o 
  -5   2  16      339.35      409.64    154.78 o 
  -4   2  16     4930.76     5233.38    209.27 o 
  -3   2  16      359.42      293.66     61.65 o 
  -2   2  16     9001.25     8923.32    292.21 o 
  -1   2  16     9215.31     9325.66    257.33 o 
   0   2  16     1237.63     1303.32    166.30 o 
   1   2  16     2303.13     2450.23    203.27 o 
   2   2  16     1073.16      942.44    148.76 o 
   3   2  16      992.64      805.82    140.82 o 
  -5   3  16      584.40      629.31     93.11 o 
  -4   3  16      864.32     1094.43    114.02 o 
  -3   3  16       26.68        3.07     32.70 o 
  -2   3  16     4906.47     4777.38    189.96 o 
  -1   3  16     1085.26      914.99     92.89 o 
   0   3  16     6180.65     6256.70    213.22 o 
   1   3  16     8568.81     8258.73    385.35 o 
   2   3  16       32.31       17.26     54.00 o 
   3   3  16     1719.65     1731.46    193.48 o 
  -5   4  16     2619.20     2844.44    245.31 o 
  -4   4  16     3177.79     3436.90    178.71 o 
  -3   4  16     1219.94     1401.03    137.89 o 
  -2   4  16     1521.37     1568.15    122.16 o 
  -1   4  16       68.08       88.66     41.52 o 
   0   4  16      732.26      833.22    133.13 o 
   1   4  16       31.19       19.06     58.99 o 
   2   4  16     3875.13     3568.47    255.74 o 
  -4   5  16        0.55       52.72     43.47 o 
  -3   5  16     2969.77     2988.75    165.24 o 
  -2   5  16     1783.20     2001.93    359.06 o 
  -1   5  16     2684.94     2550.84    151.56 o 
   0   5  16     5550.69     5696.31    218.69 o 
   1   5  16      108.45       93.76     63.56 o 
  -2  -6  17     1260.60     1068.12    185.31 o 
  -1  -6  17      706.16      809.60    159.28 o 
   0  -6  17     1923.56     1809.37    218.50 o 
   1  -6  17     2970.40     2865.34    273.01 o 
   2  -6  17      325.84      213.70    114.46 o 
  -3  -5  17     2767.91     2876.51    230.96 o 
  -2  -5  17     8825.88     9432.91    428.32 o 
  -1  -5  17     1813.90     2033.36    212.31 o 
   0  -5  17      786.98      764.28    151.20 o 
   1  -5  17      659.28      691.24     98.45 o 
   2  -5  17      166.78      124.88     52.67 o 
   3  -5  17     1335.88     1182.03    195.88 o 
  -4  -4  17       29.98       39.92     55.16 o 
  -3  -4  17     1952.35     1780.75    182.45 o 
  -2  -4  17      678.65      827.42    139.39 o 
  -1  -4  17     5822.88     6395.70    232.65 o 
   0  -4  17    13833.98    13948.52    359.05 o 
   1  -4  17     1075.03     1289.31    118.83 o 
   2  -4  17     2188.19     2066.98    146.10 o 
   3  -4  17     6362.13     6081.79    357.98 o 
  -5  -3  17     2431.33     2339.78    194.64 o 
  -3  -3  17     4077.10     4531.17    285.28 o 
  -2  -3  17     3051.13     3388.33    247.76 o 
  -1  -3  17     1242.55     1632.22    182.59 o 
   0  -3  17      157.97      325.61     79.27 o 
   1  -3  17     4514.77     4383.05    233.20 o 
   2  -3  17     6788.62     6402.99    232.58 o 
   3  -3  17      661.59      458.50    122.36 o 
   4  -3  17     2323.46     1787.67    219.24 o 
  -5  -2  17      298.97      306.31     66.33 o 
  -4  -2  17     2104.17     2390.31    137.98 o 
  -3  -2  17     4092.89     4485.52    286.95 o 
  -2  -2  17       33.87       66.46     64.20 o 
  -1  -2  17     3835.01     4378.12    275.78 o 
   0  -2  17     5975.89     5380.88    300.70 o 
   1  -2  17      184.56      225.56     82.48 o 
   2  -2  17     1636.39     1621.38    179.54 o 
   3  -2  17       92.65      117.10     66.51 o 
  -5  -1  17        4.91      -23.43     39.79 o 
  -4  -1  17     1360.00     1704.18    125.85 o 
  -3  -1  17     1419.17     1074.16    164.50 o 
  -2  -1  17     2252.09     2632.49    222.37 o 
  -1  -1  17     3580.63     4083.51    266.18 o 
   0  -1  17      665.60      787.40    136.57 o 
   1  -1  17     9274.51     8659.08    386.87 o 
   2  -1  17     3599.20     3373.56    238.25 o 
   3  -1  17     1289.45     1026.53    153.56 o 
  -5   0  17      564.42      582.84     88.39 o 
  -4   0  17     4583.61     4374.77    243.01 o 
  -3   0  17       11.77       14.18     37.10 o 
  -2   0  17      978.69     1154.89    166.99 o 
  -1   0  17      548.13      426.33    107.54 o 
   0   0  17      315.67      305.13     92.13 o 
   1   0  17      149.90      197.54     77.40 o 
   2   0  17      941.74      937.04    148.71 o 
   3   0  17     9302.08     8402.18    391.30 o 
   4   0  17      583.27      603.38    130.53 o 
  -5   1  17     2593.11     2803.11    166.13 o 
  -4   1  17     2077.37     2170.08    287.98 o 
  -3   1  17     1552.97     1940.58    337.55 o 
  -2   1  17     4641.30     4140.18    190.18 o 
  -1   1  17      245.12      318.70     94.06 o 
   0   1  17     5340.96     5296.65    305.18 o 
   1   1  17     4170.14     3679.89    252.51 o 
   2   1  17       19.56        9.23     49.43 o 
   3   1  17     2903.25     2940.62    232.62 o 
  -5   2  17     1522.19     1684.91    217.23 o 
  -4   2  17     1609.37     1843.79    138.26 o 
  -3   2  17     4554.00     4318.49    185.61 o 
  -2   2  17     1254.77     1174.94    105.41 o 
  -1   2  17     4746.60     4863.16    302.13 o 
   0   2  17     5586.61     5081.10    305.59 o 
   1   2  17        0.27       10.66     51.37 o 
   2   2  17    11244.89    10713.99    456.20 o 
   3   2  17     4807.30     4620.39    295.48 o 
  -5   3  17     4413.95     4467.76    211.62 o 
  -4   3  17      505.24      622.17     96.23 o 
  -3   3  17     5116.58     4760.71    368.73 o 
  -2   3  17       28.89       14.97     52.43 o 
  -1   3  17     1469.27     1229.23    107.36 o 
   0   3  17      540.97      566.51    130.66 o 
   1   3  17      159.28      196.34     86.68 o 
   2   3  17     1685.91     1752.23    198.65 o 
  -4   4  17     3359.32     3293.91    234.95 o 
  -3   4  17     2764.01     3136.72    169.00 o 
  -2   4  17      757.70      822.19     99.80 o 
  -1   4  17     3449.01     3468.96    167.48 o 
   0   4  17      770.92      863.47    156.10 o 
   1   4  17     3281.57     3093.26    248.45 o 
  -2   5  17     4077.64     4120.79    190.78 o 
  -1   5  17     1444.13     1338.30    123.55 o 
   0   5  17     1490.88     1718.65    136.00 o 
  -1  -6  18      723.88      846.30    170.08 o 
   0  -6  18     4589.89     4597.03    318.65 o 
  -3  -5  18     2678.73     2710.68    241.30 o 
  -2  -5  18      256.93      183.05     88.62 o 
  -1  -5  18     5875.43     5793.78    331.53 o 
   0  -5  18     1686.80     1890.92    210.56 o 
   1  -5  18     5290.61     5388.39    412.14 o 
   2  -5  18     5416.25     5969.62    243.62 o 
  -1  -4  18     1222.39     1458.53    125.55 o 
   0  -4  18       83.87       74.11     47.67 o 
   1  -4  18     4067.39     4324.79    197.78 o 
   2  -4  18      855.94      737.26    104.53 o 
   3  -4  18     3607.96     3675.12    232.18 o 
  -3  -3  18      925.39      983.93    162.79 o 
  -2  -3  18     1502.23     1629.87    195.65 o 
  -1  -3  18     3661.27     3696.92    262.07 o 
   0  -3  18     2581.10     2724.57    222.74 o 
   1  -3  18     5208.72     4717.36    288.75 o 
   2  -3  18      453.64      431.69    108.00 o 
   3  -3  18     2742.86     2506.44    232.07 o 
  -5  -2  18     1637.64     1519.93    166.62 o 
  -4  -2  18      224.46      160.34     88.80 o 
  -3  -2  18     3227.46     3259.23    257.82 o 
  -2  -2  18     8125.39     8768.14    419.83 o 
  -1  -2  18      213.70      229.85     90.05 o 
   0  -2  18     6862.27     6842.61    353.73 o 
   1  -2  18     2336.32     2551.68    210.60 o 
   2  -2  18     2074.65     1859.21    199.85 o 
   3  -2  18     4142.81     3855.83    267.79 o 
  -5  -1  18     5518.83     5571.26    223.84 o 
  -4  -1  18      957.59      998.98    169.39 o 
  -3  -1  18     1272.53     1166.33    175.90 o 
  -2  -1  18     1475.60     1832.95    204.74 o 
  -1  -1  18     1107.43      997.96    160.07 o 
   0  -1  18     2909.89     2769.57    222.97 o 
   1  -1  18       15.15       26.31     51.23 o 
   2  -1  18     3034.75     3268.83    244.62 o 
   3  -1  18      821.21      669.71    135.42 o 
  -5   0  18     1032.31     1092.01    118.79 o 
  -4   0  18      738.34      793.33    164.57 o 
  -3   0  18    10732.85    10768.18    476.46 o 
  -2   0  18     2815.06     3157.09    250.07 o 
  -1   0  18     4912.83     4457.46    292.07 o 
   0   0  18     5921.01     5577.55    318.15 o 
   1   0  18      422.47      444.33    111.46 o 
   2   0  18     3599.39     3435.73    251.87 o 
   3   0  18      290.39      424.49    114.00 o 
  -5   1  18      493.30      573.64    139.53 o 
  -4   1  18      963.31     1143.41    116.55 o 
  -3   1  18      306.22      420.58     73.44 o 
  -2   1  18     3637.96     3682.56    272.59 o 
  -1   1  18    12110.23    11551.84    488.46 o 
   0   1  18      371.08      334.85    101.63 o 
   1   1  18     4048.38     3964.25    273.42 o 
   2   1  18     3970.98     3504.87    256.07 o 
   3   1  18      223.43      145.39     82.29 o 
  -4   2  18     2427.58     2360.20    185.75 o 
  -3   2  18     1912.54     2113.45    141.12 o 
  -2   2  18       34.70       44.45     57.46 o 
  -1   2  18      391.88      405.10    115.43 o 
   0   2  18     1268.54     1240.64    175.80 o 
   1   2  18     3574.18     3653.72    264.19 o 
   2   2  18      396.57      443.83    116.63 o 
  -4   3  18     1456.25     1328.13    129.51 o 
  -3   3  18      193.48      256.63     63.00 o 
  -2   3  18     8570.57     8007.94    294.75 o 
  -1   3  18     3943.00     3806.30    276.19 o 
   0   3  18      413.50      385.67    114.33 o 
   1   3  18     3337.86     3164.94    251.91 o 
  -3   4  18     2468.91     2299.70    184.92 o 
  -2   4  18     1334.97     1266.67    211.69 o 
  -1   4  18     1683.68     1767.59    133.61 o 
   0   4  18     4549.54     4449.47    304.21 o 
  -2  -5  19     1039.01     1018.04    170.45 o 
  -1  -5  19       78.00       54.83     73.39 o 
   0  -5  19     3447.27     3897.18    279.98 o 
   1  -5  19     2381.22     2359.24    166.93 o 
  -1  -4  19       50.01       75.83     78.42 o 
   0  -4  19     2849.77     2981.79    237.97 o 
   1  -4  19       85.66       10.94     58.29 o 
   2  -4  19     1441.55     1227.26    177.79 o 
  -3  -3  19     1928.82     2312.69    236.64 o 
  -2  -3  19      430.99      483.61    125.54 o 
  -1  -3  19     6510.14     5914.66    343.85 o 
   0  -3  19     3996.12     4105.62    281.13 o 
   1  -3  19      534.30      406.12    111.51 o 
   2  -3  19     3708.23     3146.98    245.59 o 
  -4  -2  19     3663.71     3914.81    292.76 o 
  -3  -2  19     3968.86     4339.58    302.68 o 
  -2  -2  19      198.59      170.96     87.79 o 
  -1  -2  19     2266.94     2153.59    220.67 o 
   0  -2  19      143.89      286.44     96.56 o 
   1  -2  19     3437.91     3119.20    243.24 o 
   2  -2  19     3051.29     3033.26    240.88 o 
  -4  -1  19     7742.72     8061.42    427.86 o 
  -3  -1  19     1294.78     1605.08    204.24 o 
  -2  -1  19     5485.65     5830.52    350.22 o 
  -1  -1  19     9117.89     8960.15    433.53 o 
   0  -1  19      118.75       90.83     69.37 o 
   1  -1  19     1336.02     1273.32    176.82 o 
   2  -1  19       75.56       45.19     63.60 o 
  -4   0  19     1385.32     1453.88    207.84 o 
  -3   0  19      566.28      716.51    152.13 o 
  -2   0  19     5466.90     5248.51    333.98 o 
  -1   0  19       22.75      -10.85     53.72 o 
   0   0  19     4013.25     3779.77    272.08 o 
   1   0  19     6307.13     5604.08    333.61 o 
   2   0  19      221.55      188.68     81.46 o 
  -4   1  19     1987.42     1779.44    141.41 o 
  -3   1  19       31.59      -28.52     57.65 o 
  -2   1  19     3357.38     3249.45    264.38 o 
  -1   1  19       89.86      136.39     77.49 o 
   0   1  19     2013.05     1893.41    214.94 o 
   1   1  19        8.72       -7.98     48.60 o 
   2   1  19     3583.19     3454.84    265.16 o 
  -4   2  19       89.19      111.81     66.72 o 
  -3   2  19     1944.80     2012.02    173.68 o 
  -2   2  19      774.37      707.28    152.27 o 
  -1   2  19     1753.94     2101.11    229.34 o 
   0   2  19     3780.85     3582.91    273.33 o 
   1   2  19       19.65        3.88     54.00 o 
  -3   3  19     2109.86     2058.06    148.57 o 
  -2   3  19       37.64       -4.85     58.52 o 
  -1   3  19     4126.20     3842.91    287.73 o 
   0   3  19      625.55      541.81    135.37 o 
  -1  -4  20     2616.65     2573.32    249.38 o 
   0  -4  20      529.78      622.49    133.66 o 
  -2  -3  20     2076.19     2303.13    239.96 o 
  -1  -3  20      929.89      790.59    154.71 o 
   0  -3  20     4002.27     4335.56    295.76 o 
   1  -3  20     1323.42     1533.45    197.13 o 
  -3  -2  20     1315.95     1774.89    222.84 o 
  -2  -2  20     2500.74     2586.34    253.94 o 
  -1  -2  20       44.36       80.72     68.72 o 
   0  -2  20     3669.17     3743.76    273.51 o 
   1  -2  20     1787.15     1507.56    196.16 o 
  -3  -1  20     3955.11     4280.18    311.96 o 
  -2  -1  20     2872.92     2654.46    257.13 o 
  -1  -1  20     2202.04     1861.20    219.05 o 
   0  -1  20     4551.41     4483.12    304.95 o 
   1  -1  20       98.19       15.42     55.80 o 
   2  -1  20     4192.09     3986.40    286.16 o 
  -3   0  20      910.15      820.31    170.40 o 
  -2   0  20        1.01       33.74     67.62 o 
  -1   0  20     3427.73     3364.46    269.22 o 
   0   0  20     1168.16     1048.09    173.82 o 
   1   0  20      634.91      569.51    135.88 o 
  -3   1  20     3794.08     3555.08    284.31 o 
  -2   1  20      661.08      668.05    148.90 o 
  -1   1  20     3280.50     3628.01    284.27 o 
   0   1  20       33.52       50.40     68.31 o 
   1   1  20     2283.28     1937.54    219.79 o 
  -2   2  20     4004.39     3303.22    272.59 o 
  -1   2  20     1948.85     2064.46    234.70 o 
   0   2  20     1000.98     1050.02    183.97 o 
  -2  -2  21      623.70      362.32    122.40 o 
  -1  -2  21     6032.11     6351.47    383.27 o 
   0  -2  21     1082.02      969.53    174.05 o 
  -2  -1  21      551.42      435.66    136.99 o 
  -1  -1  21     1360.83     1579.01    213.93 o 
   0  -1  21      488.32      509.18    128.13 o 
  -2   0  21     5242.93     5323.05    356.45 o 
  -1   0  21     2083.09     1957.20    232.94 o 
   0   0  21      681.56      413.50    122.77 o 
                                                 
